# Supplementary material for: Proteomics profiling reveals lipid metabolism abnormalities during oogenesis in unexplained recurrent pregnancy loss
Source: Front Immunol. 2024 Aug 8;15:1397633. doi: 10.3389/fimmu.2024.1397633 (PMC11339622; doi:10.3389/fimmu.2024.1397633)
Supplement: Supplementary Table 1 — Proteins expressed in FF. [file Table_1.xlsx]

## Sheet: 313
PG.ProteinAccessions	PG.ProteinDescriptions	PG.ProteinAccessions	PG.ProteinDescriptions	Gene Names	Fc	p value
C9JB55	Serotransferrin (Fragment)	C9JB55	Serotransferrin (Fragment)	TF	4.74	0.0647449
P03950	Angiogenin	P03950	Angiogenin	ANG	4.55	0.000530924
P08253	72 kDa type IV collagenase	P08253	72 kDa type IV collagenase	MMP2	4.33	0.0035945
P69905	Hemoglobin subunit alpha	P69905	Hemoglobin subunit alpha	HBA1	3.9	0.292754
E9PQD6;P0DJI8	Serum amyloid A protein;Serum amyloid A-1 protein	E9PQD6	Serum amyloid A protein;Serum amyloid A-1 protein	SAA1	3.38	0.233288
P06310	Immunoglobulin kappa variable 2-30	P06310	Immunoglobulin kappa variable 2-30	IGKV2-30	3.21	0.0348437
P98066	Tumor necrosis factor-inducible gene 6 protein	P98066	Tumor necrosis factor-inducible gene 6 protein	TNFAIP6	2.87	0.0125219
P68871	Hemoglobin subunit beta	P68871	Hemoglobin subunit beta	HBB	2.49	0.30014
P22692	Insulin-like growth factor-binding protein 4	P22692	Insulin-like growth factor-binding protein 4	IGFBP4	2.2	0.114749
P18065	Insulin-like growth factor-binding protein 2	P18065	Insulin-like growth factor-binding protein 2	IGFBP2	2.01	0.105877
A0A087X0M8;O00533	Neural cell adhesion molecule L1-like protein	O00533	Neural cell adhesion molecule L1-like protein	CHL1	1.92	0.253422
A0A0B4J1V6	Immunoglobulin heavy variable 3-73	A0A0B4J1V6	Immunoglobulin heavy variable 3-73	IGHV3-73	1.76	0.0955767
A0A2R8Y6G6;P06733	2-phospho-D-glycerate hydro-lyase;Alpha-enolase	P06733	2-phospho-D-glycerate hydro-lyase;Alpha-enolase	ENO1	1.66	0.285932
P11226	Mannose-binding protein C	P11226	Mannose-binding protein C	MBL2	1.64	0.332861
A0A5K1VW97;H0YMF1;P16112	Aggrecan core protein	P16112	Aggrecan core protein	ACAN	1.63	0.0849972
P80108	Phosphatidylinositol-glycan-specific phospholipase D	P80108	Phosphatidylinositol-glycan-specific phospholipase D	GPLD1	0.66	0.0262944
A0A075B7D0	Immunoglobulin heavy variable 1/OR15-1 (non-functional) (Fragment)	A0A075B7D0	Immunoglobulin heavy variable 1/OR15-1 (non-functional) (Fragment)	IGHV1OR15-1	0.66	0.293706
E9PDD2;P19320	Vascular cell adhesion protein 1	P19320	Vascular cell adhesion protein 1	VCAM1	0.66	0.0751373
P06312	Immunoglobulin kappa variable 4-1	P06312	Immunoglobulin kappa variable 4-1	IGKV4-1	0.66	0.0939165
P01766	Immunoglobulin heavy variable 3-13	P01766	Immunoglobulin heavy variable 3-13	IGHV3-13	0.66	0.0118405
P15169	Carboxypeptidase N catalytic chain	P15169	Carboxypeptidase N catalytic chain	CPN1	0.66	0.0589128
P01871	Immunoglobulin heavy constant mu	P01871	Immunoglobulin heavy constant mu	IGHM	0.66	0.0398858
E9PLM6;E9PPJ5;P21741	Midkine;Midkine (Fragment);Midkine	P21741	Midkine	MDK	0.66	0.0462412
P01593;P01594	Immunoglobulin kappa variable 1D-33;Immunoglobulin kappa variable 1-33	P01594	Immunoglobulin kappa variable 1D-33	IGKV1D-33	0.65	0.0405687
P01599	Immunoglobulin kappa variable 1-17	P01599	Immunoglobulin kappa variable 1-17	IGKV1-17	0.65	0.114631
P13473	Lysosome-associated membrane glycoprotein 2	P13473	Lysosome-associated membrane glycoprotein 2	LAMP2	0.65	0.0251799
A0A0A0MS15	Immunoglobulin heavy variable 3-49	A0A0A0MS15	Immunoglobulin heavy variable 3-49	IGHV3-49	0.65	0.0824771
P01024	Complement C3	P01024	Complement C3	C3	0.64	0.0333366
K7EKL3;P28799	Progranulin (Fragment);Progranulin	P28799	Progranulin (Fragment)	GRN	0.64	0.139797
A0A0B4J1V0	Immunoglobulin heavy variable 3-15	A0A0B4J1V0	Immunoglobulin heavy variable 3-15	IGHV3-15	0.64	0.0575856
P01742	Immunoglobulin heavy variable 1-69	P01742	Immunoglobulin heavy variable 1-69	IGHV1-69	0.64	0.213414
P62805	Histone H4	P62805	Histone H4	H4C1	0.64	0.25485
P01704	Immunoglobulin lambda variable 2-14	P01704	Immunoglobulin lambda variable 2-14	IGLV2-14	0.63	0.403727
Q15848	Adiponectin	Q15848	Adiponectin	ADIPOQ	0.63	0.24725
H0YJW9	Uncharacterized protein (Fragment)	H0YJW9	Uncharacterized protein (Fragment)	WWP	0.63	0.0090102
P01344	Insulin-like growth factor II	P01344	Insulin-like growth factor II	IGF2	0.63	0.0496483
P0C0L5	Complement C4-B	P0C0L5	Complement C4-B	C4B	0.63	0.169716
C9JIZ6;P07602	Prosaposin	P07602	Prosaposin	PSAP	0.62	0.0359056
A0A0B4J1X8	Immunoglobulin heavy variable 3-43	A0A0B4J1X8	Immunoglobulin heavy variable 3-43	IGHV3-43	0.62	0.109608
A0A087X0K0;P39059	Collagen alpha-1(XV) chain	P39059	Collagen alpha-1(XV) chain	COL15A1	0.62	0.249102
P06331	Immunoglobulin heavy variable 4-34	P06331	Immunoglobulin heavy variable 4-34	IGHV4-34	0.62	0.0689036
A0A0C4DH38	Immunoglobulin heavy variable 5-51	A0A0C4DH38	Immunoglobulin heavy variable 5-51	IGHV5-51	0.61	0.0772432
P01768;P0DP03	Immunoglobulin heavy variable 3-30;Immunoglobulin heavy variable 3-30-5	P0DP03	Immunoglobulin heavy variable 3-30	IGHV3-30	0.61	0.0128161
A0A0B4J1X5	Immunoglobulin heavy variable 3-74	A0A0B4J1X5	Immunoglobulin heavy variable 3-74	IGHV3-74	0.61	0.0331286
A0A075B7B8	Immunoglobulin heavy variable 3/OR16-12 (non-functional) (Fragment)	A0A075B7B8	Immunoglobulin heavy variable 3/OR16-12 (non-functional) (Fragment)	IGHV3OR16-12	0.6	0.204769
P07996	Thrombospondin-1	P07996	Thrombospondin-1	THBS1	0.6	0.296906
P01031	Complement C5	P01031	Complement C5	C5	0.6	0.0433124
A0A075B6I0	Immunoglobulin lambda variable 8-61	A0A075B6I0	Immunoglobulin lambda variable 8-61	IGLV8-61	0.59	0.0848276
A0A075B6R2	Immunoglobulin heavy variable 4-4	A0A075B6R2	Immunoglobulin heavy variable 4-4	IGHV4-4	0.58	0.234893
A0A075B6I1	Immunoglobulin lambda variable 4-60	A0A075B6I1	Immunoglobulin lambda variable 4-60	IGLV4-60	0.58	0.116669
A0A286YFJ8;P01861	Immunoglobulin heavy constant gamma 4 (Fragment);Immunoglobulin heavy constant gamma 4	P01861	Immunoglobulin heavy constant gamma 4 (Fragment)	IGHG4	0.57	0.129068
I3L3H7;P02452	Collagen alpha-1(I) chain (Fragment);Collagen alpha-1(I) chain	P02452	Collagen alpha-1(I) chain	COL1A1	0.56	0.351151
P19652	Alpha-1-acid glycoprotein 2	P19652	Alpha-1-acid glycoprotein 2	ORM2	0.55	0.0537229
A0A0C4DH25	Immunoglobulin kappa variable 3D-20	A0A0C4DH25	Immunoglobulin kappa variable 3D-20	IGKV3D-20	0.54	0.15832
P23083	Immunoglobulin heavy variable 1-2	P23083	Immunoglobulin heavy variable 1-2	IGHV1-2	0.54	0.093343
A0A0B4J1U7	Immunoglobulin heavy variable 6-1	A0A0B4J1U7	Immunoglobulin heavy variable 6-1	IGHV6-1	0.54	0.218082
A0A0B4J1Y8	Immunoglobulin lambda variable 9-49	A0A0B4J1Y8	Immunoglobulin lambda variable 9-49	IGLV9-49	0.53	0.112653
A0A0C4DH34	Immunoglobulin heavy variable 4-28	A0A0C4DH34	Immunoglobulin heavy variable 4-28	IGHV4-28	0.52	0.0771519
P04211	Immunoglobulin lambda variable 7-43	P04211	Immunoglobulin lambda variable 7-43	IGLV7-43	0.52	0.00343737
A0A087WSX0;A0A0G2JSC0	Immunoglobulin lambda variable 5-45;Immunoglobulin lambda variable 5-45 (Fragment)	A0A0G2JSC0	Immunoglobulin lambda variable 5-45	IGLV5-45	0.51	0.0141552
A0A0C4DH29	Immunoglobulin heavy variable 1-3	A0A0C4DH29	Immunoglobulin heavy variable 1-3	IGHV1-3	0.51	0.147888
A0A075B6I4	Immunoglobulin lambda variable 10-54	A0A075B6I4	Immunoglobulin lambda variable 10-54	IGLV10-54	0.5	0.00999982
A0A075B6K5	Immunoglobulin lambda variable 3-9	A0A075B6K5	Immunoglobulin lambda variable 3-9	IGLV3-9	0.5	0.138776
P01699	Immunoglobulin lambda variable 1-44	P01699	Immunoglobulin lambda variable 1-44	IGLV1-44	0.49	0.00969693
P01721	Immunoglobulin lambda variable 6-57	P01721	Immunoglobulin lambda variable 6-57	IGLV6-57	0.48	0.0249508
A0A075B6J9	Immunoglobulin lambda variable 2-18	A0A075B6J9	Immunoglobulin lambda variable 2-18	IGLV2-18	0.46	0.353319
A0A0A0MS14	Immunoglobulin heavy variable 1-45	A0A0A0MS14	Immunoglobulin heavy variable 1-45	IGHV1-45	0.46	0.0308488
P55058	Phospholipid transfer protein	P55058	Phospholipid transfer protein	PLTP	0.45	0.0870159
P02741	C-reactive protein	P02741	C-reactive protein	CRP	0.44	0.409314
A0A075B6H9	Immunoglobulin lambda variable 4-69	A0A075B6H9	Immunoglobulin lambda variable 4-69	IGLV4-69	0.43	0.0582303
P35908	Keratin, type II cytoskeletal 2 epidermal	P35908	Keratin, type II cytoskeletal 2 epidermal	KRT2	0.42	0.118815
P04264	Keratin, type II cytoskeletal 1	P04264	Keratin, type II cytoskeletal 1	KRT1	0.4	0.346197
A0A804HI59;A0A804HIQ0;A0A804HKM7;A0A804HKV8;A0A8C8KD64;P19021	Peptidyl-glycine alpha-amidating monooxygenase	P19021	Peptidyl-glycine alpha-amidating monooxygenase	PAM	0.39	0.159977
A0A075B759;A0A075B767;A0A0B4J2A2;A0A0H2UH34;C9J5S7;F5H284;F8WE65;P0DN26;P62937;Q9Y536	Peptidyl-prolyl cis-trans isomerase A-like 4E;Peptidyl-prolyl cis-trans isomerase A-like 4H;Peptidyl-prolyl cis-trans isomerase A-like 4C;Peptidyl-prolyl cis-trans isomerase;Peptidyl-prolyl cis-trans isomerase;Peptidyl-prolyl cis-trans isomerase A-like 4D;Peptidyl-prolyl cis-trans isomerase;Peptidyl-prolyl cis-trans isomerase A-like 4F;Peptidyl-prolyl cis-trans isomerase A;Peptidyl-prolyl cis-tra…	P62937	Peptidyl-prolyl Peptidyl-prolyl cis-trans isomerase A-like 4A	PPIAL4A	0.38	0.0235512
A0A075B6I9	Immunoglobulin lambda variable 7-46	A0A075B6I9	Immunoglobulin lambda variable 7-46	IGLV7-46	0.37	0.0388982
G3V3A0	Alpha-1-antichymotrypsin	G3V3A0	Alpha-1-antichymotrypsin	SERPINA3	0.34	0.00502945
C9JGT6;C9JM55;C9K055;F8W8W4;Q9UHG3	Prenylcysteine oxidase 1 (Fragment);Prenylcysteine oxidase 1 (Fragment);Prenylcysteine oxidase 1 (Fragment);Prenylcysteine oxidase 1;Prenylcysteine oxidase 1	Q9UHG3	Prenylcysteine oxidase 1	PCYOX1	0.33	0.00421192
P00488	Coagulation factor XIII A chain	P00488	Coagulation factor XIII A chain	F13A1	0.33	0.00530108
P04114	Apolipoprotein B-100	P04114	Apolipoprotein B-100	APOB	0.31	0.0197125
A0A0C4DH24	Immunoglobulin kappa variable 6-21	A0A0C4DH24	Immunoglobulin kappa variable 6-21	IGKV6-21	0.26	0.0276738
P20742	Pregnancy zone protein	P20742	Pregnancy zone protein	PZP	0.22	0.190223
A0A0B4J2D9;P0DP09	Immunoglobulin kappa variable 1D-13;Immunoglobulin kappa variable 1-13	P0DP09	Immunoglobulin kappa variable 1-13	IGKV1-13	0.2	0.0931269
C9JVG0	Serotransferrin (Fragment)	C9JVG0	Serotransferrin (Fragment)	TF	0.19	1.87578e-05
P01743	Immunoglobulin heavy variable 1-46	P01743	Immunoglobulin heavy variable 1-46	IGHV1-46	0.17	0.0432046
A0A286YEY5;P01877	Immunoglobulin heavy constant alpha 2 (Fragment);Immunoglobulin heavy constant alpha 2	P01877	Immunoglobulin heavy constant alpha 2	IGHA2	1.47	0.37388
Q16270	Insulin-like growth factor-binding protein 7	Q16270	Insulin-like growth factor-binding protein 7	IGFBP7	1.46	0.217251
P61769	Beta-2-microglobulin	P61769	Beta-2-microglobulin	B2M	1.41	0.0173905
A0A3B3IQ51;P36980	Complement factor H-related protein 2	P36980	Complement factor H-related protein 2	CFHR2	1.41	0.18767
A0A087X0S5;P12109	Collagen alpha-1(VI) chain (Fragment);Collagen alpha-1(VI) chain	P12109	Collagen alpha-1(VI) chain	COL6A1	1.39	0.340521
P06858	Lipoprotein lipase	P06858	Lipoprotein lipase	LPL LIPD	1.36	0.25916
P01834	Immunoglobulin kappa constant	P01834	Immunoglobulin kappa constant	IGKC	1.35	0.305115
P01034	Cystatin-C	P01034	Cystatin-C	CST3	1.35	0.110537
A0A0B4J1U3	Immunoglobulin lambda variable 1-36	A0A0B4J1U3	Immunoglobulin lambda variable 1-36	IGLV1-36	1.35	0.70226
P02647	Apolipoprotein A-I	P02647	Apolipoprotein A-I	APOA1	1.31	0.273599
P09172	Dopamine beta-hydroxylase	P09172	Dopamine beta-hydroxylase	DBH	1.31	0.486031
P00748	Coagulation factor XII	P00748	Coagulation factor XII	F12	1.27	0.274696
P05111	Inhibin alpha chain	P05111	Inhibin alpha chain	INHA	1.24	0.387881
H0Y512;Q9HDC9	Adipocyte plasma membrane-associated protein (Fragment);Adipocyte plasma membrane-associated protein	Q9HDC9	Adipocyte plasma membrane-associated protein	APMAP	1.23	0.483888
P19883	Follistatin	P19883	Follistatin	FST	1.23	0.430911
Q5SZK8	FRAS1-related extracellular matrix protein 2	Q5SZK8	FRAS1-related extracellular matrix protein 2	FREM2	1.23	0.348592
Q02985	Complement factor H-related protein 3	Q02985	Complement factor H-related protein 3	CFHR3	1.22	0.622041
P02749	Beta-2-glycoprotein 1	P02749	Beta-2-glycoprotein 1	APOH	1.22	0.0245084
A0A075B6Q5	Immunoglobulin heavy variable 3-64	A0A075B6Q5	Immunoglobulin heavy variable 3-64	IGHV3-64	1.21	0.71283
P27918	Properdin	P27918	Properdin	CFP	1.21	0.114824
P02768	Albumin	P02768	Albumin	ALB	1.21	0.00808917
P05109	Protein S100-A8	P05109	Protein S100-A8	S100A8	1.19	0.518075
P06727	Apolipoprotein A-IV	P06727	Apolipoprotein A-IV	APOA4	1.18	0.326739
P01714	Immunoglobulin lambda variable 3-19	P01714	Immunoglobulin lambda variable 3-19	IGLV3-19	1.15	0.491418
A0A0C4DFP6;Q5T4F6;Q9NQ79	Cartilage acidic protein 1;Cartilage acidic protein 1 (Fragment);Cartilage acidic protein 1	Q9NQ79	Cartilage acidic protein 1	CRTAC1	1.14	0.616366
A0A087WT59;P02766	Transthyretin	P02766	Transthyretin	TTR	1.14	0.417073
K7ER74;P02655;Q6P163	Apolipoprotein C-II	P02655	Apolipoprotein C-II	APOC2	1.13	0.553644
A0A1B0GVI3;P13645	Keratin, type I cytoskeletal 10;Keratin, type I cytoskeletal 10	P13645	Keratin, type I cytoskeletal 10	KRT10	1.13	0.843066
P02745;X6RLJ0	Complement C1q subcomponent subunit A;Complement C1q subcomponent subunit A (Fragment)	P02745	Complement C1q subcomponent subunit A (Fragment)	C1QA	1.11	0.693406
P02743	Serum amyloid P-component	P02743	Serum amyloid P-component	APCS	1.11	0.553483
P07357	Complement component C8 alpha chain	P07357	Complement component C8 alpha chain	C8A	1.09	0.332983
P02765	Alpha-2-HS-glycoprotein	P02765	Alpha-2-HS-glycoprotein	AHSG	1.09	0.461224
P00738	Haptoglobin	P00738	Haptoglobin	HP	1.09	0.719429
P07093	Glia-derived nexin	P07093	Glia-derived nexin	SERPINE2	1.08	0.726339
P08572	Collagen alpha-2(IV) chain	P08572	Collagen alpha-2(IV) chain	COL4A2	1.08	0.702844
P25311	Zinc-alpha-2-glycoprotein	P25311	Zinc-alpha-2-glycoprotein	AZGP1	1.08	0.437618
A0A0A0MSV6;D6R934;P02746	Complement C1q subcomponent subunit B (Fragment);Complement C1q subcomponent subunit B;Complement C1q subcomponent subunit B	P02746	Complement C1q subcomponent subunit B	C1QB	1.07	0.72404
A0A804GS07;I3L4N8;P63261	Actin, cytoplasmic 2;Actin, cytoplasmic 2;Actin, cytoplasmic 2	P63261	Actin, cytoplasmic 2	ACTG1	1.05	0.839086
Q96PD5	N-acetylmuramoyl-L-alanine amidase	Q96PD5	N-acetylmuramoyl-L-alanine amidase	PGLYRP2	1.04	0.637084
P02753;Q5VY30	Retinol-binding protein 4;Retinol-binding protein	Q5VY30	Retinol-binding protein	RBP4	1.04	0.706439
P04196	Histidine-rich glycoprotein	P04196	Histidine-rich glycoprotein	HRG	1.04	0.836425
Q16610	Extracellular matrix protein 1	Q16610	Extracellular matrix protein 1	ECM1	1.04	0.770632
H0Y2P0;H0Y5E4;H0YCV9;H0YD13;H0YD17;H0YDW7;H0YDX6;P16070	CD44 antigen (Fragment);CD44 antigen (Fragment);CD44 antigen (Fragment);CD44 antigen;CD44 antigen (Fragment);CD44 antigen (Fragment);CD44 antigen (Fragment);CD44 antigen	P16070	CD44 antigen (Fragment);CD44 antigen	CD44	1.04	0.803747
P04406	Glyceraldehyde-3-phosphate dehydrogenase	P04406	Glyceraldehyde-3-phosphate dehydrogenase	GAPDH	1.03	0.948162
P00747	Plasminogen	P00747	Plasminogen	PLG	1.03	0.706375
A0A0B4J231;B9A064	Immunoglobulin lambda-like polypeptide 5	A0A0B4J231	Immunoglobulin lambda-like polypeptide 5	IGLL5	1.02	0.901137
A0A3B3IS95;A0A5F9ZHM4;A8MW50;P07195	L-lactate dehydrogenase;L-lactate dehydrogenase;L-lactate dehydrogenase (Fragment);L-lactate dehydrogenase B chain	P07195	L-lactate dehydrogenase B chain	LDHB	1.02	0.96478
E7END6;P04070	Vitamin K-dependent protein C	P04070	Vitamin K-dependent protein C	PROC	1.02	0.868719
G3V2W1;Q9UK55	Protein Z-dependent protease inhibitor	Q9UK55	Protein Z-dependent protease inhibitor	SERPINA10	1.01	0.891996
P15814	Immunoglobulin lambda-like polypeptide 1	P15814	Immunoglobulin lambda-like polypeptide 1	IGLL1	1.01	0.98706
A0A0J9YY99	Ig-like domain-containing protein (Fragment)	A0A0J9YY99	Ig-like domain-containing protein (Fragment)		1.01	0.980369
P02750	Leucine-rich alpha-2-glycoprotein	P02750	Leucine-rich alpha-2-glycoprotein	LRG1	1	0.985671
Q03591	Complement factor H-related protein 1	Q03591	Complement factor H-related protein 1	CFHR1	1	0.999578
P01033;Q5H9A7	Metalloproteinase inhibitor 1	P01033	Metalloproteinase inhibitor 1	TIMP1	0.99	0.959741
P00739	Haptoglobin-related protein	P00739	Haptoglobin-related protein	HPR	0.99	0.967451
C9JF17;P05090	Apolipoprotein D (Fragment);Apolipoprotein D	P05090	Apolipoprotein D	APOD	0.99	0.911439
P02747	Complement C1q subcomponent subunit C	P02747	Complement C1q subcomponent subunit C	C1QC	0.98	0.928261
P01709	Immunoglobulin lambda variable 2-8	P01709	Immunoglobulin lambda variable 2-8	IGLV2-8	0.98	0.92108
K7ERI9;P02654	Apolipoprotein C-I (Fragment);Apolipoprotein C-I	P02654	Apolipoprotein C-I	APOC1	0.98	0.918072
P06396	Gelsolin	P06396	Gelsolin	GSN	0.97	0.803841
P08263;P09210;Q16772;Q5JW85	Glutathione S-transferase A1;Glutathione S-transferase A2;Glutathione S-transferase A3;Glutathione transferase	P08263	Glutathione transferase	GSTA1	0.97	0.939907
P0DTE1	Probable non-functional immunoglobulin heavy variable 3-38-3	P0DTE1	Probable non-functional immunoglobulin heavy variable 3-38-3	IGHV3-38-3	0.97	0.930049
A0A0A0MS09;P01880	Immunoglobulin heavy constant delta (Fragment);Immunoglobulin heavy constant delta	P01880	Immunoglobulin heavy constant delta	IGHD	0.96	0.943387
Q8IWY4	Signal peptide, CUB and EGF-like domain-containing protein 1	Q8IWY4	Signal peptide, CUB and EGF-like domain-containing protein 1	SCUBE1	0.96	0.861639
A0A096LPE2	SAA2-SAA4 readthrough	A0A096LPE2	SAA2-SAA4 readthrough	SAA2-SAA4	0.96	0.838943
P07911;X6RBG4	Uromodulin	P07911	Uromodulin	UMOD	0.96	0.850914
A0A286YEY1;P01876	Immunoglobulin heavy constant alpha 1 (Fragment);Immunoglobulin heavy constant alpha 1	P01876	Immunoglobulin heavy constant alpha 1	IGHA1	0.96	0.860808
P04004	Vitronectin	P04004	Vitronectin	VTN	0.96	0.654929
P00740	Coagulation factor IX	P00740	Coagulation factor IX	F9	0.96	0.717307
P08185	Corticosteroid-binding globulin	P08185	Corticosteroid-binding globulin	SERPINA6	0.95	0.81557
O95445	Apolipoprotein M	O95445	Apolipoprotein M	APOM	0.95	0.591686
K7ERG9;P00746	Adipsin;Complement factor D	P00746	Complement factor D	CFD	0.95	0.648945
P05154	Plasma serine protease inhibitor	P05154	Plasma serine protease inhibitor	SERPINA5	0.95	0.784972
P01042	Kininogen-1	P01042	Kininogen-1	KNG1	0.95	0.495792
P13671	Complement component C6	P13671	Complement component C6	C6	0.95	0.434738
P61626	Lysozyme C	P61626	Lysozyme C	LYZ LZM	0.94	0.85284
P08571	Monocyte differentiation antigen CD14	P08571	Monocyte differentiation antigen CD14	CD14	0.94	0.744705
P10643	Complement component C7	P10643	Complement component C7	C7	0.94	0.617351
A0A3B3ISV3;P02462	Collagen alpha-1(IV) chain (Fragment);Collagen alpha-1(IV) chain	P02462	Collagen alpha-1(IV) chain	COL4A1	0.94	0.84809
P02652;V9GYM3	Apolipoprotein A-II	P02652	Apolipoprotein A-II	APOA2	0.94	0.767399
H3BPS8;H3BQN4;J3KPS3;P04075	Fructose-bisphosphate aldolase (Fragment);Fructose-bisphosphate aldolase;Fructose-bisphosphate aldolase;Fructose-bisphosphate aldolase A	P04075	Fructose-bisphosphate aldolase A	ALDOA ALDA	0.93	0.791964
A0A0A0MT36	Immunoglobulin kappa variable 6D-21	A0A0A0MT36	Immunoglobulin kappa variable 6D-21	IGKV6D-21	0.93	0.832781
Q9NZP8	Complement C1r subcomponent-like protein	Q9NZP8	Complement C1r subcomponent-like protein	C1RL	0.93	0.475401
G3V357;P07998	Ribonuclease pancreatic	P07998	Ribonuclease pancreatic	RNASE1	0.93	0.69381
Q6EMK4	Vasorin	Q6EMK4	Vasorin	VASN	0.93	0.614129
A0A087WZR4;A0A3B3ISU3;H0Y4U3;H0Y755;O75015;P08637	Low affinity immunoglobulin gamma Fc region receptor III-B;Low affinity immunoglobulin gamma Fc region receptor III-B;Low affinity immunoglobulin gamma Fc region receptor III-B;Low affinity immunoglobulin gamma Fc region receptor III-A;Low affinity immunoglobulin gamma Fc region receptor III-B;Low affinity immunoglobulin gamma Fc region receptor III-A	P08637	Low affinity immunoglobulin gamma Fc region receptor III-A	FCGR3A	0.93	0.737729
P08603	Complement factor H	P08603	Complement factor H	CFH	0.92	0.391901
D6RFX5;P15514	Amphiregulin	P15514	Amphiregulin	AREG	0.92	0.861062
P07360	Complement component C8 gamma chain	P07360	Complement component C8 gamma chain	C8G	0.92	0.608135
A0A087X1J7;P22352	Glutathione peroxidase;Glutathione peroxidase 3	P22352	Glutathione peroxidase 3	GPX3	0.92	0.566386
P43652	Afamin	P43652	Afamin	AFM	0.92	0.398691
P01009	Alpha-1-antitrypsin	P01009	Alpha-1-antitrypsin	SERPINA1	0.92	0.323522
B7ZKJ8	ITIH4 protein	B7ZKJ8	ITIH4 protein	ITIH4	0.92	0.416885
E9PHK0;P05452	Tetranectin	P05452	Tetranectin	TNA	0.92	0.657049
P02787	Serotransferrin	P02787	Serotransferrin	TF	0.92	0.313224
P11597	Cholesteryl ester transfer protein	P11597	Cholesteryl ester transfer protein	CETP	0.91	0.831756
Q12805	EGF-containing fibulin-like extracellular matrix protein 1	Q12805	EGF-containing fibulin-like extracellular matrix protein 1	EFEMP1	0.91	0.335025
A0A3B3ISR2;B4DPQ0	Complement subcomponent C1r	B4DPQ0	Complement subcomponent C1r	C1R	0.91	0.552806
O75636	Ficolin-3	O75636	Ficolin-3	FCN3	0.91	0.794746
P98160	Basement membrane-specific heparan sulfate proteoglycan core protein	P98160	Basement membrane-specific heparan sulfate proteoglycan core protein	HSPG2	0.91	0.512004
A0A0A0MRZ8;P04433	Immunoglobulin kappa variable 3D-11;Immunoglobulin kappa variable 3-11	P04433	Immunoglobulin kappa variable 3-11	IGKV3-11	0.91	0.521071
A0A286YEY4;P01859	Immunoglobulin heavy constant gamma 2 (Fragment);Immunoglobulin heavy constant gamma 2	P01859	Immunoglobulin heavy constant gamma 2	IGHG2	0.91	0.488376
P01601	Immunoglobulin kappa variable 1D-16	P01601	Immunoglobulin kappa variable 1D-16	IGKV1D-16	0.9	0.810093
P01008	Antithrombin-III	P01008	Antithrombin-III	SERPINC1	0.9	0.348969
P80188;X6R8F3	Neutrophil gelatinase-associated lipocalin	P80188	Neutrophil gelatinase-associated lipocalin	LCN2	0.9	0.661662
A6XND0;P17936	Insulin-like growth factor-binding protein 3	P17936	Insulin-like growth factor-binding protein 3	IGFBP3 IBP3	0.9	0.25424
A0A087WW87;P01614	Immunoglobulin kappa variable 2-40;Immunoglobulin kappa variable 2D-40	P01614	Immunoglobulin kappa variable 2D-40	IGKV2D-40	0.9	0.800944
P01718	Immunoglobulin lambda variable 3-27	P01718	Immunoglobulin lambda variable 3-27	IGLV3-27	0.9	0.717376
A0A0G2JMB2	Immunoglobulin heavy constant alpha 2 (Fragment)	A0A0G2JMB2	Immunoglobulin heavy constant alpha 2 (Fragment)	IGHA2	0.9	0.669926
D6RF35;P02774	Gc-globulin;Vitamin D-binding protein	P02774	Vitamin D-binding protein	GC	0.9	0.144589
P13611	Versican core protein	P13611	Versican core protein	VCAN	0.89	0.591471
P23142	Fibulin-1	P23142	Fibulin-1	FBLN1	0.89	0.475597
P09486	SPARC	P09486	SPARC	SPARC	0.89	0.493006
P02790	Hemopexin	P02790	Hemopexin	HPX	0.89	0.258706
P00734	Prothrombin	P00734	Prothrombin	F2	0.89	0.16602
P10909	Clusterin	P10909	Clusterin	CLU	0.88	0.165114
P19823	Inter-alpha-trypsin inhibitor heavy chain H2	P19823	Inter-alpha-trypsin inhibitor heavy chain H2	ITIH2	0.88	0.245973
P07358	Complement component C8 beta chain	P07358	Complement component C8 beta chain	C8B	0.88	0.389226
P02748	Complement component C9	P02748	Complement component C9	C9	0.88	0.505396
Q04756	Hepatocyte growth factor activator	Q04756	Hepatocyte growth factor activator	HGFAC	0.88	0.294827
A0A0A0MS08;P01857	Immunoglobulin heavy constant gamma 1 (Fragment);Immunoglobulin heavy constant gamma 1	P01857	Immunoglobulin heavy constant gamma 1	IGHG1	0.88	0.225126
A0A0C4DH33	Immunoglobulin heavy variable 1-24	A0A0C4DH33	Immunoglobulin heavy variable 1-24	IGHV1-24	0.87	0.688187
P36955	Pigment epithelium-derived factor	P36955	Pigment epithelium-derived factor	SERPINF1	0.87	0.24092
A0A7P0TAB0;O75460	Serine/threonine-protein kinase/endoribonuclease IRE1	O75460	endoribonuclease IRE1	ERN1 IRE1	0.87	0.724594
Q96KN2	Beta-Ala-His dipeptidase	Q96KN2	Beta-Ala-His dipeptidase	CNDP1	0.87	0.607993
P04180	Phosphatidylcholine-sterol acyltransferase	P04180	Phosphatidylcholine-sterol acyltransferase	LCAT	0.87	0.15972
P04217	Alpha-1B-glycoprotein	P04217	Alpha-1B-glycoprotein	A1BG	0.86	0.0740368
P35858	Insulin-like growth factor-binding protein complex acid labile subunit	P35858	Insulin-like growth factor-binding protein complex acid labile subunit	IGFALS	0.86	0.176052
A0A087WSY5;Q96IY4	Carboxypeptidase B2	Q96IY4	Carboxypeptidase B2	CPB2	0.86	0.210005
P0DOY2	Immunoglobulin lambda constant 2	P0DOY2	Immunoglobulin lambda constant 2	IGLC2	0.86	0.172318
Q6UXB8	Peptidase inhibitor 16	Q6UXB8	Peptidase inhibitor 16	PI16	0.86	0.540882
P08697	Alpha-2-antiplasmin	P08697	Alpha-2-antiplasmin	SERPINF2	0.86	0.0891642
A0A087WWT3	Albumin	A0A087WWT3	Albumin	ALB	0.85	0.496151
P01624	Immunoglobulin kappa variable 3-15	P01624	Immunoglobulin kappa variable 3-15	IGKV3-15	0.85	0.19435
P02675	Fibrinogen beta chain	P02675	Fibrinogen beta chain	FGB	0.85	0.215419
A0A7I2V2D2;E9PGN7;P05155	Plasma protease C1 inhibitor	P05155	Plasma protease C1 inhibitor	SERPING1	0.85	0.249925
A0A0C4DH67	Immunoglobulin kappa variable 1-8	A0A0C4DH67	Immunoglobulin kappa variable 1-8	IGKV1-8	0.85	0.641035
P51884	Lumican	P51884	Lumican	LUM	0.84	0.173131
A0A087WSY6	Immunoglobulin kappa variable 3D-15	A0A087WSY6	Immunoglobulin kappa variable 3D-15	IGKV3D-15	0.84	0.348394
B4E1Z4	C3/C5 convertase	B4E1Z4	C3/C5 convertase	C3/C5 convertase	0.84	0.0991897
P06681	Complement C2	P06681	Complement C2	C2	0.84	0.0946728
P05160	Coagulation factor XIII B chain	P05160	Coagulation factor XIII B chain	F13B	0.84	0.348069
P22792	Carboxypeptidase N subunit 2	P22792	Carboxypeptidase N subunit 2	CPN2	0.83	0.188568
P14151	L-selectin	P14151	L-selectin	LYAM1	0.83	0.384253
A0A0S2Z4L3;A0A3B3ISJ1;P07225	Vitamin K-dependent protein S (Fragment);Vitamin K-dependent protein S;Vitamin K-dependent protein S	P07225	Vitamin K-dependent protein S	PROS1	0.83	0.241606
A0A075B6K4	Immunoglobulin lambda variable 3-10	A0A075B6K4	Immunoglobulin lambda variable 3-10	IGLV3-10	0.83	0.136303
O43866	CD5 antigen-like	O43866	CD5 antigen-like	CD5L	0.83	0.422671
P02671	Fibrinogen alpha chain	P02671	Fibrinogen alpha chain	FGA	0.83	0.222545
P02751	Fibronectin	P02751	Fibronectin	FN	0.83	0.0450294
B0YIW2;P02656	Apolipoprotein C-III	P02656	Apolipoprotein C-III	APOC3	0.83	0.151114
P01011	Alpha-1-antichymotrypsin	P01011	Alpha-1-antichymotrypsin	SERPINA3	0.83	0.231928
I3L1J2;P33151	Cadherin-5	P33151	Cadherin-5	CDH5	0.83	0.348325
G3XAK1;P26927	Hepatocyte growth factor-like protein	P26927	Hepatocyte growth factor-like protein	MST1	0.82	0.121161
P22891	Vitamin K-dependent protein Z	P22891	Vitamin K-dependent protein Z	PROZ	0.82	0.388706
H0YAC1;P03952	Plasma kallikrein (Fragment);Plasma kallikrein	P03952	Plasma kallikrein	KLKB1	0.82	0.0929348
P80748	Immunoglobulin lambda variable 3-21	P80748	Immunoglobulin lambda variable 3-21	IGLV3-21	0.82	0.500128
G3XAP6;P49747	Cartilage oligomeric matrix protein	P49747	Cartilage oligomeric matrix protein	COMP	0.82	0.306906
E7ETH0;G3XAM2;P05156	Complement factor I	P05156	Complement factor I	CFI	0.82	0.0679435
P43251	Biotinidase	P43251	Biotinidase	BTD	0.81	0.139801
O00187	Mannan-binding lectin serine protease 2	O00187	Mannan-binding lectin serine protease 2	MASP2	0.81	0.499836
P00450	Ceruloplasmin	P00450	Ceruloplasmin	CP	0.81	0.191598
P02649	Apolipoprotein E	P02649	Apolipoprotein E	APOE	0.81	0.588249
P59665;P59666	Neutrophil defensin 1;Neutrophil defensin 3	P59666	Neutrophil defensin 3	DEFA1	0.81	0.578569
P02679	Fibrinogen gamma chain	P02679	Fibrinogen gamma chain	FGG	0.8	0.147626
A0A087X0I0;A0A140T8Y3;A0A140T8Z8;A0A140T902;A0A140T9C0;A0A140T9L7;A0A140TA33;A0A140TA41;A0A140TA52;A0A3B3ISX9;P22105	Tenascin-X;Tenascin-X;Tenascin-X (Fragment);Tenascin-X;Tenascin-X;Tenascin-X (Fragment);Tenascin-X;Tenascin-X;Tenascin-X;Tenascin-X;Tenascin-X	P22105	Tenascin-X	TNXB	0.8	0.548039
P05546	Heparin cofactor 2	P05546	Heparin cofactor 2	SERPIND1	0.8	0.197422
P02760	Protein AMBP	P02760	Protein AMBP	AMBP	0.8	0.168081
Q14520	Hyaluronan-binding protein 2	Q14520	Hyaluronan-binding protein 2	HABP2	0.79	0.0535027
P09871	Complement C1s subcomponent	P09871	Complement C1s subcomponent	C1S	0.79	0.0646171
P01701	Immunoglobulin lambda variable 1-51	P01701	Immunoglobulin lambda variable 1-51	IGLV1-51	0.79	0.440721
P0C0L4	Complement C4-A	P0C0L4	Complement C4-A	CPAMD2	0.79	0.273366
Q13790	Apolipoprotein F	Q13790	Apolipoprotein F	APOF	0.79	0.281503
Q15582	Transforming growth factor-beta-induced protein ig-h3	Q15582	Transforming growth factor-beta-induced protein ig-h3	TGFBI BIGH3	0.79	0.267469
P29622	Kallistatin	P29622	Kallistatin	SERPINA4	0.79	0.152628
A0A0J9YX35	Immunoglobulin heavy variable 3-64D	A0A0J9YX35	Immunoglobulin heavy variable 3-64D	IGHV3-64D	0.78	0.152496
Q9UGM5	Fetuin-B	Q9UGM5	Fetuin-B	FETUB	0.78	0.150949
A0A0J9YXX1	Immunoglobulin heavy variable 5-10-1	A0A0J9YXX1	Immunoglobulin heavy variable 5-10-1	IGHV5-10-1	0.78	0.636692
Q08380	Galectin-3-binding protein	Q08380	Galectin-3-binding protein	LGALS3BP	0.78	0.190078
O00391	Sulfhydryl oxidase 1	O00391	Sulfhydryl oxidase 1	QSOX1	0.78	0.0218103
A0A0B4J1V2	Immunoglobulin heavy variable 2-26	A0A0B4J1V2	Immunoglobulin heavy variable 2-26	IGHV2-26	0.78	0.503943
A0A5H1ZRQ7;A0M8Q6	Immunoglobulin lambda constant 7 (Fragment);Immunoglobulin lambda constant 7	A0M8Q6	Immunoglobulin lambda constant 7	IGLC7	0.77	0.626939
C9JZ99;F8WD41;Q15166	Paraoxonase;Paraoxonase;Serum paraoxonase/lactonase 3	Q15166	Serum paraoxonase/lactonase 3	PON3	0.77	0.336973
P47972	Neuronal pentraxin-2	P47972	Neuronal pentraxin-2	NPTX2	0.77	0.427719
P19827	Inter-alpha-trypsin inhibitor heavy chain H1	P19827	Inter-alpha-trypsin inhibitor heavy chain H1	ITIH1	0.77	0.0912251
P01023	Alpha-2-macroglobulin	P01023	Alpha-2-macroglobulin	A2M	0.76	0.345479
A0A7P0T8D1;P01019	Angiotensinogen	P01019	Angiotensinogen	AGT	0.76	0.13026
A0A4W8ZXM2	Immunoglobulin heavy variable 3-72	A0A4W8ZXM2	Immunoglobulin heavy variable 3-72	IGHV3-72	0.76	0.0701694
P15309	Prostatic acid phosphatase	P15309	Prostatic acid phosphatase	ACP3	0.76	0.354952
P01602	Immunoglobulin kappa variable 1-5	P01602	Immunoglobulin kappa variable 1-5	IGKV1-5	0.75	0.289071
E7ES19;P35443	Thrombospondin-4	P35443	Thrombospondin-4	THBS4	0.75	0.210913
P05543	Thyroxine-binding globulin	P05543	Thyroxine-binding globulin	SERPINA7	0.75	0.078278
A0A0C4DGB6	Albumin	A0A0C4DGB6	Albumin	ALB	0.75	0.600278
A0A075B6R9;A0A0C4DH68	Probable non-functional immunoglobulin kappa variable 2D-24;Immunoglobulin kappa variable 2-24	A0A0C4DH68	Immunoglobulin kappa variable 2-24	IGKV2-24	0.74	0.4294
O14791	Apolipoprotein L1	O14791	Apolipoprotein L1	APOL1	0.74	0.23869
P55103	Inhibin beta C chain	P55103	Inhibin beta C chain	INHBC	0.74	0.487218
A0A0C4DH35	Probable non-functional immunoglobulin heavy variable 3-35	A0A0C4DH35	Probable non-functional immunoglobulin heavy variable 3-35	IGHV3-35	0.74	0.0821877
A0A286YES1;A0A4W9A917;P01860	Immunoglobulin heavy constant gamma 3 (Fragment);Immunoglobulin heavy constant gamma 3 (Fragment);Immunoglobulin heavy constant gamma 3	P01860	Immunoglobulin heavy constant gamma 3	IGHG3	0.73	0.308994
Q14376;Q5QPP1;Q5QPP3;Q5QPP4	UDP-glucose 4-epimerase;UDP-glucose 4-epimerase (Fragment);UDP-glucose 4-epimerase (Fragment);UDP-glucose 4-epimerase (Fragment)	Q5QPP4	UDP-glucose 4-epimerase (Fragment)	GALE	0.72	0.240594
P01591	Immunoglobulin J chain	P01591	Immunoglobulin J chain	JCHAIN	0.72	0.208904
P27169	Serum paraoxonase/arylesterase 1	P27169	Serum paraoxonase/arylesterase 1	PON1	0.72	0.0883526
P41222	Prostaglandin-H2 D-isomerase	P41222	Prostaglandin-H2 D-isomerase	PTGDS	0.72	0.214904
C9J8S2;Q99969	Chemerin (Fragment);Retinoic acid receptor responder protein 2	Q99969	Retinoic acid receptor responder protein 2	RARRES2	0.72	0.323389
P01706	Immunoglobulin lambda variable 2-11	P01706	Immunoglobulin lambda variable 2-11	IGLV2-11	0.72	0.126037
P03951	Coagulation factor XI	P03951	Coagulation factor XI	F11	0.72	0.0579969
A0A182DWH7;P49908	Selenoprotein P (Fragment);Selenoprotein P	P49908	Selenoprotein P	SELENOP	0.72	0.184751
P04003	C4b-binding protein alpha chain	P04003	C4b-binding protein alpha chain	C4BPA	0.72	0.127888
P00742	Coagulation factor X	P00742	Coagulation factor X	F10	0.71	0.0190003
P04430	Immunoglobulin kappa variable 1-16	P04430	Immunoglobulin kappa variable 1-16	IGKV1-16	0.71	0.307762
I3L145;P04278	Sex hormone-binding globulin	P04278	Sex hormone-binding globulin	SHBG	0.71	0.206832
A0A0B4J269;G3V2A3;P07437;P68371;Q13509;Q13885;Q5JP53;Q5ST81;Q9BVA1	G_PROTEIN_RECEP_F1_2 domain-containing protein;Tubulin beta chain (Fragment);Tubulin beta chain;Tubulin beta-4B chain;Tubulin beta-3 chain;Tubulin beta-2A chain;Tubulin beta chain;Tubulin beta chain;Tubulin beta-2B chain	Q9BVA1	Tubulin beta-2B chain	TUBB2B	0.71	0.660948
Q9BXR6	Complement factor H-related protein 5	Q9BXR6	Complement factor H-related protein 5	CFHR5	0.71	0.238414
J3KPA1;P54108	Cysteine-rich secretory protein 3	P54108	Cysteine-rich secretory protein 3	CRISP3	0.7	0.361999
A0A075B7D8	Immunoglobulin heavy variable 3/OR15-7 (pseudogene) (Fragment)	A0A075B7D8	Immunoglobulin heavy variable 3/OR15-7 (pseudogene) (Fragment)	IGHV3OR15-7	0.7	0.172758
A0A0C4DH43;A0A0J9YVU5	Immunoglobulin heavy variable 2-70D;Immunoglobulin heavy variable 2-70 (Fragment)	A0A0J9YVU5	Immunoglobulin heavy variable 2-70D	IGHV2-70	0.7	0.407899
P02763	Alpha-1-acid glycoprotein 1	P02763	Alpha-1-acid glycoprotein 1	ORM1 AGP1	0.7	0.3437
O75882	Attractin	O75882	Attractin	ATRN	0.7	0.0380164
P01703	Immunoglobulin lambda variable 1-40	P01703	Immunoglobulin lambda variable 1-40	IGLV1-40	0.7	0.0808448
P01782;P0DP04	Immunoglobulin heavy variable 3-9;Immunoglobulin heavy variable 3-43D	P0DP04	Immunoglobulin heavy variable 3-43D	IGHV3-9	0.7	0.238368
Q06033	Inter-alpha-trypsin inhibitor heavy chain H3	Q06033	Inter-alpha-trypsin inhibitor heavy chain H3	ITIH3	0.7	0.129712
P01619	Immunoglobulin kappa variable 3-20	P01619	Immunoglobulin kappa variable 3-20	IGKV3-20	0.69	0.00580663
P01780	Immunoglobulin heavy variable 3-7	P01780	Immunoglobulin heavy variable 3-7	IGHV3-7	0.69	0.0418942
P01817	Immunoglobulin heavy variable 2-5	P01817	Immunoglobulin heavy variable 2-5	IGHV2-5	0.69	0.216391
A2NJV5	Immunoglobulin kappa variable 2-29	A2NJV5	Immunoglobulin kappa variable 2-29	IGKV2-29	0.69	0.203793
A0A0C4DH31	Immunoglobulin heavy variable 1-18	A0A0C4DH31	Immunoglobulin heavy variable 1-18	IGHV1-18	0.69	0.106867
A0A0C4DH73;P01597;P01611;P04432	Immunoglobulin kappa variable 1-12;Immunoglobulin kappa variable 1-39;Immunoglobulin kappa variable 1D-12;Immunoglobulin kappa variable 1D-39	P04432	Immunoglobulin kappa variable 1D-39	IGKV1D-39	0.69	0.276489
P18428	Lipopolysaccharide-binding protein	P18428	Lipopolysaccharide-binding protein	LBP	0.68	0.113033
A0A0C4DH36	Probable non-functional immunoglobulin heavy variable 3-38	A0A0C4DH36	Probable non-functional immunoglobulin heavy variable 3-38	IGHV3-38	0.68	0.246085
P01700	Immunoglobulin lambda variable 1-47	P01700	Immunoglobulin lambda variable 1-47	IGLV1-47	0.67	0.0902508
E7EUF1;Q13822	Ectonucleotide pyrophosphatase/phosphodiesterase family member 2	Q13822	Ectonucleotide pyrophosphatase/phosphodiesterase family member 2	ENPP2	0.67	0.342192

## Sheet: Sheet1
		PG.ProteinDescriptions	Serotransferrin (Fragment)	Angiogenin	72 kDa type IV collagenase	Hemoglobin subunit alpha	Serum amyloid A protein;Serum amyloid A-1 protein	Immunoglobulin kappa variable 2-30	Tumor necrosis factor-inducible gene 6 protein	Hemoglobin subunit beta	Insulin-like growth factor-binding protein 4	Insulin-like growth factor-binding protein 2	Neural cell adhesion molecule L1-like protein	Immunoglobulin heavy variable 3-73	2-phospho-D-glycerate hydro-lyase;Alpha-enolase	Mannose-binding protein C	Aggrecan core protein	Phosphatidylinositol-glycan-specific phospholipase D	Immunoglobulin heavy variable 1/OR15-1 (non-functional) (Fragment)	Vascular cell adhesion protein 1	Immunoglobulin kappa variable 4-1	Immunoglobulin heavy variable 3-13	Carboxypeptidase N catalytic chain	Immunoglobulin heavy constant mu	Midkine;Midkine (Fragment);Midkine	Immunoglobulin kappa variable 1D-33;Immunoglobulin kappa variable 1-33	Immunoglobulin kappa variable 1-17	Lysosome-associated membrane glycoprotein 2	Immunoglobulin heavy variable 3-49	Complement C3	Progranulin (Fragment);Progranulin	Immunoglobulin heavy variable 3-15	Immunoglobulin heavy variable 1-69	Histone H4	Immunoglobulin lambda variable 2-14	Adiponectin	Uncharacterized protein (Fragment)	Insulin-like growth factor II	Complement C4-B	Prosaposin	Immunoglobulin heavy variable 3-43	Collagen alpha-1(XV) chain	Immunoglobulin heavy variable 4-34	Immunoglobulin heavy variable 5-51	Immunoglobulin heavy variable 3-30;Immunoglobulin heavy variable 3-30-5	Immunoglobulin heavy variable 3-74	Immunoglobulin heavy variable 3/OR16-12 (non-functional) (Fragment)	Thrombospondin-1	Complement C5
1	control 1	C15	506745	19211	6727.13	144818	19111.2	1742	4207.17	189377	37760.2	63565	6387.19	367531	17369	155811	47648	218273	13861200	91758	743168	481418	170002	2454188	50079	4059524	1359022	95507	2270711	37023640	67094	710712	171946	135021	44561	397444	111360	350462	6880214	60557	780354	54824	2574899	2616029	6794952	1934240	10135424	300734	2033562
1	control 2	C14	6310769	5563	16893	422543	19111.2	63560	10963	302188	11981	73598	22566.9	672513	8829	74805	24121	407024	5212345	46307.4	700582	903011	183617	4377037	38409	6313089	1975918	107997	1125637	29443686	43387	941709	414578	119765	409625	217070	148355	297160	1526902	49126	648138	21909	2403500	1924729	6757527	2304749	7678531	50810	1295028
1	control 3	C13	148796	60083.4	3363.56	629071	19111.2	3493	4207.17	725692	14971	6940	6387.19	99721.8	70370	187623	65052	343884	3438700	50068	1182301	892831	248656	2953460	67819.2	1929680	1029588	124185	1124947	55020192	62537.4	824773	23898	380525	132605	53265	161160	562383	7101087	98671	673400	53298	1091773	632337	6067397	2569815	10376494	80540	2907551
1	control 4	C12	1.61676e+06	31345.9	3363.56	154775	468278	48981.1	4207.17	144372	42506.1	32351	6387.19	99721.8	32865	318408	64421	252775	4648405	31168	619896	946475	295313	3357412	84110.2	5840928	508839	169912	2222074	71089688	37836	1039666	315574	279379	308594	369604	146528	347315	8494790	64591	594906	136694	2823676	3753652	9844283	3326536	71730	21701	3713486
1	control 5	C11	271641	41771.6	3363.56	183421	19111.2	48831.2	4207.17	196300	52532	11427	6387.19	99721.8	32672.2	122036	30764	548778	8854972	37177.8	621787	837044	362262	3501018	49735.7	3534367	2050253	199725	1373768	66802836	40929	471179	575600	166531	445079	171472	180204	394510	8726520	70083	395889	30142	3495819	2107020	7902984	2200772	4755772	79000	3209276
1	control 6	C10	293240	26741.3	3363.56	44298	19111.2	33551.2	14522.4	65176	33198.6	55201	6387.19	99721.8	11341	213647	29607	330886	657909	70385	956948	663861	157849	4376052	48378	5000557	1182151	165896	815215	46797812	63889	1029749	214306	68875	6956	96158	103437	325613	6309702	57591	251163	67984	2363414	1580217	6959322	1691483	4446968	206195	2784860
1	control 7	C9	156254	4803	3363.56	120146	83892.6	14545	32254.3	200914	14282	43614	107621	99721.8	11994	71367	70333	480781	2212683	46359	1047246	695049	229307	2082638	55074	5174877	984164	177204	1285918	55265540	38032	441999	271803	24543	131838	164105	139356	324850	10355381	65279	812724	84467	2573774	1515539	3951745	1915814	2600087	13884	3286531
1	control 8	C8	3578895	60477	3363.56	270954	641380	358118	4207.17	220231	90516	48233	128319	302035	32681	104918	37488	273372	4175837	39046	322381	1200080	115683	3092760	23252	3979398	876817	78252	862665	23781164	37996	561712	118977	71974	773841	44584	120823	152314	2532415	17380	531996	30152	999241	1257775	4014679	785453	1987082	72985.6	807267
2	RPL 1	D34	9735684	227341	18291	132476	647314	68064	8414	52936	17298	22318	35249	720652	23066.3	861916	31661	247297	4714881	27902	744946	757480	165757	4004718	23408	5111112	1809805	98587	860571	19354366	40010	1023310	287706	58332	73301	167549	66102	222520	2299925	28666	537892	17121	2217286	1385095	5131084	1707837	7815975	19164	1406034
2	RPL 2	D33	876746	183237	38747.3	446259	157057	210448	45519	444849	13818	62923	60671	515742	142968	183257	118288	343424	6755162	19531	493835	466110	219500	1203730	59014	1647991	1069385	82713	1365625	37918500	37275.1	406704	59840	156169	280959	200393	131240	372547	6301149	64774	379320	114455	1629320	1661649	5199562	961276	3406582	52213	2140660
2	RPL 3	D32	23135836	151490	8996	5255068	120226	242933	9435	2894921	51692	161768	47150.4	283970	30376	41253	89715	200367	2602690	20083	124785	514573	106143	1459940	39268.1	3167503	655527	78392	606634	27128398	25887	532077	36957	63407	669561	38721	144305	96677	1364650	17127	2014	17629.2	315183	545975	3576120	1349235	1943093	55929	994506
2	RPL 4	D31	905558	172301	36282.9	201075	239988	56	20090	169714	21506	89590	43467	456820	18786	116634	30533	267821	4312985	26803	927154	604156	153212	2984569	18403	3266103	1028540	103972	1771267	37848672	92772	726137	290392	74558	184413	277196	58325	313555	5729830	44860	900743	19437	2448107	1811180	6919950	2678415	3922563	133929	1351015
2	RPL 5	D30	9496065	87064	38531	201691	81046	466068	44496	188958	115954	33264	209583	264017	40622.8	103622	137158	260377	673098	61292	288657	370291	144325	1000820	25883	767364	748540	114393	334174	24673056	22249	302820	40151	69969	153311	131014	45625	170648	1919702	27995	73129	45993	870264	669031	3278794	840882	2050013	39154	1159636
2	RPL 6	D29	90907	143264	19350	226432	503614	248219	40659.2	405682	159627	13182	77249.4	550896	37199	207827	77762	243191	3902457	54584	893445	447303	237693	3270442	28512	3826038	354308	143331	1013267	50451988	45	303948	219467	223818	4421	63808	106767	375997	11578356	51091	41222	70341	2622607	1799432	2068190	815862	3485770	93082	3075612
2	RPL 7	D28	11211826	121688	18804	79111	2474090	229645	27474.2	97085	86793	174818	12774	199444	42526.6	370463	45581	136032	2517601	26033	330099	812202	77494	1843670	50251	3481431	647292	29932	725331	20578228	19548	404759	194436	60788	48787	16897	45179	95274	1702923	38321.9	476231	7574	524609	612422	3005792	1114804	1861541	54901	851020
2	RPL 8	D27	5675151	50090	10593	1140756	131029	370621	29947	834226	187081	116103	70318.4	254772	26370.3	165691	72235	210202	3288567	36957	301369	409271	61055	1523399	28663.7	2049057	137263	72007	484088	30448006	14698	180388	216847	85087	14530	62651	103352	86651	1728454	28278.7	500053	5097	687008	883382	2559210	677679	935012	46548	983534
		QC1	2218701	23411	3363.56	680696	38222	7014	8795	480325	5990.46	121325	6387.19	262283	25991	19548	70570	310735	9214648	48109	456578	557467	150999	2420818	37290	3827702	865940	127939	1136780	36652948	38783	611531	156666	175036	73590	184973	107875	397468	4823994	37804	521176	13246	2063516	1192229	5244065	1256113	6670748	59559	1646297
		QC2	870129	27715.6	3363.56	702506	279544	19960.3	20575	358365	18135.2	127287	6387.19	219775	30272	243984	57574	275165	8158053	24193	473823	706658	168078	2420250	30540	5123274	1158502	116915	1137790	37331612	11114	549401	270626	139397	182460	156830	128287	316413	4604849	46745	455108	47023	1911113	1452363	6045809	1347430	5442071	37106	1744208
		QC3	1717739	6961	33179.3	750573	148053	9479	17557	448925	5990.46	119370	40911.2	293243	50823	166122	62776	341498	6279316	19773	484403	626697	151902	2528935	32461	3726700	1212921	125310	1103296	37937324	22519	704146	248738	181689	90265	215700	103461	352880	4949350	76445	504767	36492	2162022	1521117	5328268	1428980	3001481	74166	1794491
[truncated: 266 more columns]
