# Supplementary material for: Proteomics profiling reveals lipid metabolism abnormalities during oogenesis in unexplained recurrent pregnancy loss
Source: Front Immunol. 2024 Aug 8;15:1397633. doi: 10.3389/fimmu.2024.1397633 (PMC11339622; doi:10.3389/fimmu.2024.1397633)
Supplement: Supplementary Table 2 — GO annotation and KEGG pathway enrichment analysis for 32 differential proteins. [file Table_2.xlsx]

## Sheet: Table S2 GO annotation and KEGG
source	term_name	term_id	intersections
GO:MF	antigen binding	GO:0003823	P06310,P01766,P01871,P01594,P0DP03,A0A0B4J1X5,P04211,P01699,P01721,A0A0A0MS14,P01743
GO:MF	immunoglobulin receptor binding	GO:0034987	P01766,P01871,P0DP03,A0A0B4J1X5,A0A0A0MS14,P01743
GO:MF	signaling receptor binding	GO:0005102	P03950,P01766,P01871,P21741,P01024,P01344,P0DP03,A0A0B4J1X5,P01031,A0A0A0MS14,P62937,P04114,C9JVG0,P01743
GO:MF	glycosaminoglycan binding	GO:0005539	P03950,P98066,P01871,P21741,P62937,P04114
GO:MF	heparan sulfate binding	GO:1904399	P21741,P62937
GO:BP	adaptive immune response	GO:0002250	P06310,P01766,P01871,P01594,P01024,P0DP03,A0A0B4J1X5,P01031,P04211,A0A0G2JSC0,A0A075B6I4,P01699,P01721,A0A0A0MS14,A0A075B6I9,A0A0C4DH24,P01743
GO:BP	immune system process	GO:0002376	P03950,P06310,P98066,P01766,P01871,P80108,P21741,P01594,P01024,P01344,P0DP03,A0A0B4J1X5,P01031,P04211,A0A0G2JSC0,A0A075B6I4,P01699,P01721,A0A0A0MS14,P62937,A0A075B6I9,A0A0C4DH24,C9JVG0,P01743
GO:BP	immune response	GO:0006955	P03950,P06310,P01766,P01871,P80108,P21741,P01594,P01024,P0DP03,A0A0B4J1X5,P01031,P04211,A0A0G2JSC0,A0A075B6I4,P01699,P01721,A0A0A0MS14,A0A075B6I9,A0A0C4DH24,C9JVG0,P01743
GO:BP	complement activation, classical pathway	GO:0006958	P01766,P01871,P01024,P0DP03,A0A0B4J1X5,P01031,A0A0A0MS14,P01743
GO:BP	humoral immune response mediated by circulating immunoglobulin	GO:0002455	P01766,P01871,P01024,P0DP03,A0A0B4J1X5,P01031,A0A0A0MS14,P01743
GO:BP	complement activation	GO:0006956	P01766,P01871,P01024,P0DP03,A0A0B4J1X5,P01031,A0A0A0MS14,P01743
GO:BP	humoral immune response	GO:0006959	P03950,P01766,P01871,P01024,P0DP03,A0A0B4J1X5,P01031,A0A0A0MS14,C9JVG0,P01743
GO:BP	immunoglobulin mediated immune response	GO:0016064	P01766,P01871,P01024,P0DP03,A0A0B4J1X5,P01031,A0A0A0MS14,P01743
GO:BP	B cell mediated immunity	GO:0019724	P01766,P01871,P01024,P0DP03,A0A0B4J1X5,P01031,A0A0A0MS14,P01743
GO:BP	phagocytosis, engulfment	GO:0006911	P01766,P01871,P01024,P0DP03,A0A0B4J1X5,A0A0A0MS14,P01743
GO:BP	plasma membrane invagination	GO:0099024	P01766,P01871,P01024,P0DP03,A0A0B4J1X5,A0A0A0MS14,P01743
GO:BP	membrane invagination	GO:0010324	P01766,P01871,P01024,P0DP03,A0A0B4J1X5,A0A0A0MS14,P01743
GO:BP	response to stimulus	GO:0050896	P03950,P08253,P06310,P98066,P01766,P01871,P80108,P21741,P01594,P01024,P01344,P07602,P0DP03,A0A0B4J1X5,P01031,P04211,A0A0G2JSC0,A0A075B6I4,P01699,P01721,A0A0A0MS14,P62937,A0A075B6I9,G3V3A0,P00488,P04114,A0A0C4DH24,C9JVG0,P01743
GO:BP	activation of immune response	GO:0002253	P01766,P01871,P80108,P01024,P0DP03,A0A0B4J1X5,P01031,A0A0A0MS14,P01743
GO:BP	phagocytosis, recognition	GO:0006910	P01766,P01871,P0DP03,A0A0B4J1X5,A0A0A0MS14,P01743
GO:BP	lymphocyte mediated immunity	GO:0002449	P01766,P01871,P01024,P0DP03,A0A0B4J1X5,P01031,A0A0A0MS14,P01743
GO:BP	B cell receptor signaling pathway	GO:0050853	P01766,P01871,P0DP03,A0A0B4J1X5,A0A0A0MS14,P01743
GO:BP	adaptive immune response based on somatic recombination of immune receptors built from immunoglobulin superfamily domains	GO:0002460	P01766,P01871,P01024,P0DP03,A0A0B4J1X5,P01031,A0A0A0MS14,P01743
GO:BP	defense response to bacterium	GO:0042742	P03950,P01766,P01871,P0DP03,A0A0B4J1X5,A0A0A0MS14,C9JVG0,P01743
GO:BP	positive regulation of immune system process	GO:0002684	P01766,P01871,P80108,P21741,P01024,P01344,P0DP03,A0A0B4J1X5,P01031,A0A0A0MS14,P01743
GO:BP	positive regulation of lymphocyte activation	GO:0051251	P01766,P01871,P21741,P01344,P0DP03,A0A0B4J1X5,A0A0A0MS14,P01743
GO:BP	response to bacterium	GO:0009617	P03950,P01766,P01871,P01024,P0DP03,A0A0B4J1X5,A0A0A0MS14,P04114,C9JVG0,P01743
GO:BP	positive regulation of B cell activation	GO:0050871	P01766,P01871,P0DP03,A0A0B4J1X5,A0A0A0MS14,P01743
GO:BP	positive regulation of immune response	GO:0050778	P01766,P01871,P80108,P01024,P0DP03,A0A0B4J1X5,P01031,A0A0A0MS14,P01743
GO:BP	positive regulation of leukocyte activation	GO:0002696	P01766,P01871,P21741,P01344,P0DP03,A0A0B4J1X5,A0A0A0MS14,P01743
GO:BP	leukocyte mediated immunity	GO:0002443	P01766,P01871,P01024,P0DP03,A0A0B4J1X5,P01031,A0A0A0MS14,P01743
GO:BP	immune response-activating cell surface receptor signaling pathway	GO:0002429	P01766,P01871,P80108,P0DP03,A0A0B4J1X5,A0A0A0MS14,P01743
GO:BP	immune response-activating signal transduction	GO:0002757	P01766,P01871,P80108,P0DP03,A0A0B4J1X5,A0A0A0MS14,P01743
GO:BP	positive regulation of cell activation	GO:0050867	P01766,P01871,P21741,P01344,P0DP03,A0A0B4J1X5,A0A0A0MS14,P01743
GO:BP	phagocytosis	GO:0006909	P01766,P01871,P01024,P0DP03,A0A0B4J1X5,A0A0A0MS14,P01743
GO:BP	immune effector process	GO:0002252	P01766,P01871,P21741,P01024,P0DP03,A0A0B4J1X5,P01031,A0A0A0MS14,P01743
GO:BP	defense response	GO:0006952	P03950,P98066,P01766,P01871,P21741,P01024,P0DP03,A0A0B4J1X5,P01031,A0A0A0MS14,G3V3A0,C9JVG0,P01743
GO:BP	immune response-regulating cell surface receptor signaling pathway	GO:0002768	P01766,P01871,P80108,P0DP03,A0A0B4J1X5,A0A0A0MS14,P01743
GO:BP	regulation of B cell activation	GO:0050864	P01766,P01871,P0DP03,A0A0B4J1X5,A0A0A0MS14,P01743
GO:BP	regulation of immune system process	GO:0002682	P98066,P01766,P01871,P80108,P21741,P01024,P01344,P0DP03,A0A0B4J1X5,P01031,A0A0A0MS14,P01743
GO:BP	cell recognition	GO:0008037	P01766,P01871,P0DP03,A0A0B4J1X5,A0A0A0MS14,P01743
GO:BP	regulation of lymphocyte activation	GO:0051249	P01766,P01871,P21741,P01344,P0DP03,A0A0B4J1X5,A0A0A0MS14,P01743
GO:BP	antigen receptor-mediated signaling pathway	GO:0050851	P01766,P01871,P0DP03,A0A0B4J1X5,A0A0A0MS14,P01743
GO:BP	biological process involved in interspecies interaction between organisms	GO:0044419	P03950,P01766,P01871,P01024,P0DP03,A0A0B4J1X5,P01031,A0A0A0MS14,P62937,P04114,C9JVG0,P01743
GO:BP	response to external stimulus	GO:0009605	P03950,P08253,P98066,P01766,P01871,P21741,P01024,P0DP03,A0A0B4J1X5,P01031,A0A0A0MS14,P62937,P04114,C9JVG0,P01743
GO:BP	endocytosis	GO:0006897	P01766,P01871,P01024,P0DP03,A0A0B4J1X5,A0A0A0MS14,C9JVG0,P01743
GO:BP	regulation of leukocyte activation	GO:0002694	P01766,P01871,P21741,P01344,P0DP03,A0A0B4J1X5,A0A0A0MS14,P01743
GO:BP	defense response to other organism	GO:0098542	P03950,P01766,P01871,P01024,P0DP03,A0A0B4J1X5,P01031,A0A0A0MS14,C9JVG0,P01743
GO:BP	regulation of immune response	GO:0050776	P01766,P01871,P80108,P01024,P0DP03,A0A0B4J1X5,P01031,A0A0A0MS14,P01743
GO:BP	innate immune response	GO:0045087	P03950,P01766,P01871,P01024,P0DP03,A0A0B4J1X5,P01031,A0A0A0MS14,P01743
GO:BP	response to other organism	GO:0051707	P03950,P01766,P01871,P01024,P0DP03,A0A0B4J1X5,P01031,A0A0A0MS14,P04114,C9JVG0,P01743
GO:BP	response to external biotic stimulus	GO:0043207	P03950,P01766,P01871,P01024,P0DP03,A0A0B4J1X5,P01031,A0A0A0MS14,P04114,C9JVG0,P01743
GO:BP	immune response-regulating signaling pathway	GO:0002764	P01766,P01871,P80108,P0DP03,A0A0B4J1X5,A0A0A0MS14,P01743
GO:BP	regulation of cell activation	GO:0050865	P01766,P01871,P21741,P01344,P0DP03,A0A0B4J1X5,A0A0A0MS14,P01743
GO:BP	response to biotic stimulus	GO:0009607	P03950,P01766,P01871,P01024,P0DP03,A0A0B4J1X5,P01031,A0A0A0MS14,P04114,C9JVG0,P01743
GO:BP	B cell activation	GO:0042113	P01766,P01871,P0DP03,A0A0B4J1X5,A0A0A0MS14,P01743
GO:BP	cell surface receptor signaling pathway	GO:0007166	P08253,P98066,P01766,P01871,P80108,P21741,P01024,P01344,P0DP03,A0A0B4J1X5,P01031,A0A0A0MS14,C9JVG0,P01743
GO:BP	lymphocyte activation	GO:0046649	P01766,P01871,P21741,P01344,P0DP03,A0A0B4J1X5,A0A0A0MS14,P01743
GO:BP	blood vessel morphogenesis	GO:0048514	P03950,P08253,P80108,P21741,P01024,P01031,P04114
GO:BP	cell activation	GO:0001775	P01766,P01871,P21741,P01344,P0DP03,A0A0B4J1X5,A0A0A0MS14,P62937,P01743
GO:BP	membrane organization	GO:0061024	P01766,P01871,P01024,P0DP03,A0A0B4J1X5,A0A0A0MS14,P04114,P01743
GO:CC	immunoglobulin complex	GO:0019814	P06310,P01766,P01871,P01594,P0DP03,A0A0B4J1X5,P04211,A0A0G2JSC0,A0A075B6I4,P01699,P01721,A0A0A0MS14,A0A075B6I9,A0A0C4DH24,P01743
GO:CC	extracellular space	GO:0005615	P03950,P08253,P06310,P98066,P01766,P01871,P80108,P01594,P01024,H0YJW9,P01344,P07602,P0DP03,A0A0B4J1X5,P01031,P04211,A0A0G2JSC0,A0A075B6I4,P01699,P01721,A0A0A0MS14,P62937,A0A075B6I9,G3V3A0,Q9UHG3,P00488,P04114,A0A0C4DH24,C9JVG0,P01743
GO:CC	extracellular region	GO:0005576	P03950,P08253,P06310,P98066,P01766,P01871,P80108,P21741,P01594,P01024,H0YJW9,P01344,P07602,P0DP03,A0A0B4J1X5,P01031,P04211,A0A0G2JSC0,A0A075B6I4,P01699,P01721,A0A0A0MS14,P62937,A0A075B6I9,G3V3A0,Q9UHG3,P00488,P04114,A0A0C4DH24,C9JVG0,P01743
GO:CC	cell periphery	GO:0071944	P03950,P08253,P06310,P01766,P01871,P80108,P21741,P01594,P01024,H0YJW9,P07602,P0DP03,A0A0B4J1X5,P01031,P04211,A0A0G2JSC0,A0A075B6I4,P01699,P01721,A0A0A0MS14,A0A075B6I9,G3V3A0,Q9UHG3,P00488,P04114,A0A0C4DH24,C9JVG0,P01743
GO:CC	blood microparticle	GO:0072562	P06310,P01766,P01871,P01594,P01024,G3V3A0,P00488,C9JVG0
GO:CC	immunoglobulin complex, circulating	GO:0042571	P01766,P01871,P0DP03,A0A0B4J1X5,A0A0A0MS14,P01743
GO:CC	vesicle lumen	GO:0031983	P01024,P01344,P62937,G3V3A0,P00488,P04114,C9JVG0
GO:CC	plasma membrane	GO:0005886	P08253,P06310,P01766,P01871,P01594,P01024,P07602,P0DP03,A0A0B4J1X5,P01031,P04211,A0A0G2JSC0,A0A075B6I4,P01699,P01721,A0A0A0MS14,A0A075B6I9,Q9UHG3,P04114,A0A0C4DH24,C9JVG0,P01743
GO:CC	extracellular matrix	GO:0031012	P03950,P08253,P80108,P21741,H0YJW9,P07602,G3V3A0,P00488
GO:CC	external encapsulating structure	GO:0030312	P03950,P08253,P80108,P21741,H0YJW9,P07602,G3V3A0,P00488
GO:CC	collagen-containing extracellular matrix	GO:0062023	P03950,P08253,P21741,H0YJW9,P07602,G3V3A0,P00488
GO:CC	external side of plasma membrane	GO:0009897	P01766,P01871,P0DP03,A0A0B4J1X5,A0A0A0MS14,C9JVG0,P01743
GO:CC	secretory granule lumen	GO:0034774	P01024,P01344,P62937,G3V3A0,P00488,C9JVG0
GO:CC	cytoplasmic vesicle lumen	GO:0060205	P01024,P01344,P62937,G3V3A0,P00488,C9JVG0
GO:CC	protein-containing complex	GO:0032991	P03950,P06310,P01766,P01871,P01594,P01024,P0DP03,A0A0B4J1X5,P01031,P04211,A0A0G2JSC0,A0A075B6I4,P01699,P01721,A0A0A0MS14,P62937,A0A075B6I9,Q9UHG3,P00488,P04114,A0A0C4DH24,C9JVG0,P01743
GO:CC	secretory granule	GO:0030141	P98066,P01024,P01344,P07602,P62937,G3V3A0,P00488,C9JVG0
GO:CC	side of membrane	GO:0098552	P01766,P01871,P0DP03,A0A0B4J1X5,A0A0A0MS14,C9JVG0,P01743
GO:CC	cell surface	GO:0009986	P01766,P01871,P01024,P0DP03,A0A0B4J1X5,A0A0A0MS14,C9JVG0,P01743
GO:CC	secretory vesicle	GO:0099503	P98066,P01024,P01344,P07602,P62937,G3V3A0,P00488,C9JVG0
GO:CC	extracellular exosome	GO:0070062	P06310,P01871,P80108,P01024,P07602,P01031,P62937,G3V3A0,Q9UHG3,P04114,C9JVG0
GO:CC	extracellular vesicle	GO:1903561	P06310,P01871,P80108,P01024,P07602,P01031,P62937,G3V3A0,Q9UHG3,P04114,C9JVG0
GO:CC	extracellular membrane-bounded organelle	GO:0065010	P06310,P01871,P80108,P01024,P07602,P01031,P62937,G3V3A0,Q9UHG3,P04114,C9JVG0
GO:CC	extracellular organelle	GO:0043230	P06310,P01871,P80108,P01024,P07602,P01031,P62937,G3V3A0,Q9UHG3,P04114,C9JVG0
GO:CC	vacuolar lumen	GO:0005775	P01024,P07602,G3V3A0,P04114
GO:CC	platelet alpha granule lumen	GO:0031093	P01344,G3V3A0,P00488
GO:CC	vesicle	GO:0031982	P03950,P06310,P98066,P01871,P80108,P01024,P01344,P07602,P01031,P62937,G3V3A0,Q9UHG3,P00488,P04114,C9JVG0
KEGG	Complement and coagulation cascades	KEGG:04610	P01024,P01031,P00488
REAC	CD22 mediated BCR regulation	REAC:R-HSA-5690714	P06310,P01766,P01871,P01594,P0DP03,P04211,P01699,P01721,P01743
REAC	Regulation of Complement cascade	REAC:R-HSA-977606	P06310,P01766,P01594,P01024,P0DP03,P01031,P04211,P01699,P01721,P01743
REAC	Hemostasis	REAC:R-HSA-109582	P06310,P01766,P01871,P01594,P01344,P07602,P0DP03,P04211,P01699,P01721,P62937,G3V3A0,P00488,P04114,C9JVG0,P01743
REAC	Complement cascade	REAC:R-HSA-166658	P06310,P01766,P01594,P01024,P0DP03,P01031,P04211,P01699,P01721,P01743
REAC	Initial triggering of complement	REAC:R-HSA-166663	P06310,P01766,P01594,P01024,P0DP03,P04211,P01699,P01721,P01743
REAC	Cell surface interactions at the vascular wall	REAC:R-HSA-202733	P06310,P01766,P01871,P01594,P0DP03,P04211,P01699,P01721,P62937,P04114,P01743
REAC	Antigen activates B Cell Receptor (BCR) leading to generation of second messengers	REAC:R-HSA-983695	P06310,P01766,P01871,P01594,P0DP03,P04211,P01699,P01721,P01743
REAC	Binding and Uptake of Ligands by Scavenger Receptors	REAC:R-HSA-2173782	P06310,P01766,P01594,P0DP03,P04211,P01699,P01721,P04114,P01743
REAC	Classical antibody-mediated complement activation	REAC:R-HSA-173623	P06310,P01766,P01594,P0DP03,P04211,P01699,P01721,P01743
REAC	Signaling by the B Cell Receptor (BCR)	REAC:R-HSA-983705	P06310,P01766,P01871,P01594,P0DP03,P04211,P01699,P01721,P62937,P01743
REAC	FCGR activation	REAC:R-HSA-2029481	P06310,P01766,P01594,P0DP03,P04211,P01699,P01721,P01743
REAC	Creation of C4 and C2 activators	REAC:R-HSA-166786	P06310,P01766,P01594,P0DP03,P04211,P01699,P01721,P01743
REAC	Role of LAT2/NTAL/LAB on calcium mobilization	REAC:R-HSA-2730905	P06310,P01766,P01594,P0DP03,P04211,P01699,P01721,P01743
REAC	Scavenging of heme from plasma	REAC:R-HSA-2168880	P06310,P01766,P01594,P0DP03,P04211,P01699,P01721,P01743
REAC	Role of phospholipids in phagocytosis	REAC:R-HSA-2029485	P06310,P01766,P01594,P0DP03,P04211,P01699,P01721,P01743
REAC	FCERI mediated Ca+2 mobilization	REAC:R-HSA-2871809	P06310,P01766,P01594,P0DP03,P04211,P01699,P01721,P01743
REAC	FCERI mediated MAPK activation	REAC:R-HSA-2871796	P06310,P01766,P01594,P0DP03,P04211,P01699,P01721,P01743
REAC	FCGR3A-mediated IL10 synthesis	REAC:R-HSA-9664323	P06310,P01766,P01594,P0DP03,P04211,P01699,P01721,P01743
REAC	Leishmania phagocytosis	REAC:R-HSA-9664417	P06310,P01766,P01594,P0DP03,P04211,P01699,P01721,P01743
REAC	Parasite infection	REAC:R-HSA-9664407	P06310,P01766,P01594,P0DP03,P04211,P01699,P01721,P01743
REAC	FCGR3A-mediated phagocytosis	REAC:R-HSA-9664422	P06310,P01766,P01594,P0DP03,P04211,P01699,P01721,P01743
REAC	Immunoregulatory interactions between a Lymphoid and a non-Lymphoid cell	REAC:R-HSA-198933	P06310,P01766,P01594,P01024,P0DP03,P04211,P01699,P01721,P01743
REAC	Regulation of actin dynamics for phagocytic cup formation	REAC:R-HSA-2029482	P06310,P01766,P01594,P0DP03,P04211,P01699,P01721,P01743
REAC	FCERI mediated NF-kB activation	REAC:R-HSA-2871837	P06310,P01766,P01594,P0DP03,P04211,P01699,P01721,P01743
REAC	Fcgamma receptor (FCGR) dependent phagocytosis	REAC:R-HSA-2029480	P06310,P01766,P01594,P0DP03,P04211,P01699,P01721,P01743
REAC	Innate Immune System	REAC:R-HSA-168249	P06310,P98066,P01766,P01594,P01024,P07602,P0DP03,P01031,P04211,P01699,P01721,P62937,G3V3A0,P04114,P01743
REAC	Immune System	REAC:R-HSA-168256	P08253,P06310,P98066,P01766,P01871,P01594,P01024,P07602,P0DP03,P01031,P04211,P01699,P01721,P62937,G3V3A0,P00488,P04114,P01743
REAC	Fc epsilon receptor (FCERI) signaling	REAC:R-HSA-2454202	P06310,P01766,P01594,P0DP03,P04211,P01699,P01721,P01743
REAC	Leishmania infection	REAC:R-HSA-9658195	P06310,P01766,P01594,P01024,P0DP03,P04211,P01699,P01721,P01743
REAC	Leishmania parasite growth and survival	REAC:R-HSA-9664433	P06310,P01766,P01594,P0DP03,P04211,P01699,P01721,P01743
REAC	Anti-inflammatory response favouring Leishmania parasite infection	REAC:R-HSA-9662851	P06310,P01766,P01594,P0DP03,P04211,P01699,P01721,P01743
REAC	Platelet degranulation	REAC:R-HSA-114608	P01344,P07602,P62937,G3V3A0,P00488,C9JVG0
REAC	Response to elevated platelet cytosolic Ca2+	REAC:R-HSA-76005	P01344,P07602,P62937,G3V3A0,P00488,C9JVG0
REAC	Adaptive Immune System	REAC:R-HSA-1280218	P06310,P01766,P01871,P01594,P01024,P0DP03,P04211,P01699,P01721,P62937,P01743
REAC	Vesicle-mediated transport	REAC:R-HSA-5653656	P06310,P01766,P01594,P0DP03,P04211,P01699,P01721,P04114,C9JVG0,P01743
REAC	Regulation of Insulin-like Growth Factor (IGF) transport and uptake by Insulin-like Growth Factor Binding Proteins (IGFBPs)	REAC:R-HSA-381426	P08253,P01024,P01344,P04114,C9JVG0
REAC	Infectious disease	REAC:R-HSA-5663205	P06310,P01766,P01594,P01024,P0DP03,P04211,P01699,P01721,P62937,P01743
REAC	Platelet activation, signaling and aggregation	REAC:R-HSA-76002	P01344,P07602,P62937,G3V3A0,P00488,C9JVG0
REAC	Activation of C3 and C5	REAC:R-HSA-174577	P01024,P01031
WP	Acquired partial lipodystrophy / Barraquer-Simons syndrome	WP:WP5104	P01024,P01031
WP	Cells and molecules involved in local acute inflammatory response	WP:WP4493	P01024,P01031
WP	Complement system	WP:WP2806	P01024,P01031,P00488
WP	Complement activation	WP:WP545	P01024,P01031
