# Supplementary material for: Proteomics profiling reveals lipid metabolism abnormalities during oogenesis in unexplained recurrent pregnancy loss
Source: Front Immunol. 2024 Aug 8;15:1397633. doi: 10.3389/fimmu.2024.1397633 (PMC11339622; doi:10.3389/fimmu.2024.1397633)
Supplement: Supplementary Table 3 — GO annotation and KEGG pathway enrichment analysis for 16 differential proteins. [file Table_3.xlsx]

## Sheet: Table S3 GO annotation and KEGG
source	term_name	term_id	intersections
GO:MF	glycosaminoglycan binding	GO:0005539	P03950,P98066,P21741,P62937,P04114
GO:MF	heparan sulfate binding	GO:1904399	P21741,P62937
GO:MF	signaling receptor binding	GO:0005102	P03950,P21741,P01024,P01344,P01031,P62937,P04114,C9JVG0
GO:MF	sulfur compound binding	GO:1901681	P03950,P21741,P62937,P04114
GO:BP	blood vessel morphogenesis	GO:0048514	P03950,P08253,P80108,P21741,P01024,P01031,P04114
GO:BP	blood vessel development	GO:0001568	P03950,P08253,P80108,P21741,P01024,P01031,P04114
GO:BP	vasculature development	GO:0001944	P03950,P08253,P80108,P21741,P01024,P01031,P04114
GO:BP	cell motility	GO:0048870	P03950,P08253,P98066,P80108,P21741,P01031,P62937,P04114,C9JVG0
GO:BP	angiogenesis	GO:0001525	P03950,P08253,P80108,P21741,P01024,P01031
GO:BP	tube morphogenesis	GO:0035239	P03950,P08253,P80108,P21741,P01024,P01031,P04114
GO:BP	acylglycerol metabolic process	GO:0006639	P03950,P80108,P01024,P04114
GO:BP	neutral lipid metabolic process	GO:0006638	P03950,P80108,P01024,P04114
GO:BP	reproductive structure development	GO:0048608	P03950,P08253,P98066,P01024,P07602
GO:BP	reproductive system development	GO:0061458	P03950,P08253,P98066,P01024,P07602
GO:BP	developmental process involved in reproduction	GO:0003006	P03950,P08253,P98066,P21741,P01024,P07602,P04114
GO:BP	regulation of lipid metabolic process	GO:0019216	P80108,P01024,P07602,G3V3A0,P04114
GO:BP	neutral lipid biosynthetic process	GO:0046460	P03950,P80108,P01024
GO:BP	acylglycerol biosynthetic process	GO:0046463	P03950,P80108,P01024
GO:BP	female gamete generation	GO:0007292	P03950,P08253,P98066,P21741
GO:BP	tube development	GO:0035295	P03950,P08253,P80108,P21741,P01024,P01031,P04114
GO:BP	ovarian follicle development	GO:0001541	P03950,P08253,P98066
GO:BP	system development	GO:0048731	P03950,P08253,P98066,P80108,P21741,P01024,P01344,P07602,P01031,P62937,P04114,C9JVG0
GO:BP	circulatory system development	GO:0072359	P03950,P08253,P80108,P21741,P01024,P01031,P04114
GO:BP	response to external stimulus	GO:0009605	P03950,P08253,P98066,P21741,P13473,P01024,P01031,P62937,P04114,C9JVG0
GO:BP	ossification	GO:0001503	P08253,P98066,P80108,P21741,P01344
GO:BP	organonitrogen compound metabolic process	GO:1901564	P03950,P08253,P98066,P80108,P13473,P01024,P01344,P07602,P01031,P62937,G3V3A0,Q9UHG3,P00488,P04114
GO:BP	ovulation cycle	GO:0042698	P08253,P98066,P21741
GO:CC	extracellular region	GO:0005576	P03950,P08253,P98066,P80108,P21741,P13473,P01024,H0YJW9,P01344,P07602,P01031,P62937,G3V3A0,Q9UHG3,P00488,P04114,C9JVG0
GO:CC	extracellular space	GO:0005615	P03950,P08253,P98066,P80108,P13473,P01024,H0YJW9,P01344,P07602,P01031,P62937,G3V3A0,Q9UHG3,P00488,P04114,C9JVG0
GO:CC	vesicle lumen	GO:0031983	P01024,P01344,P62937,G3V3A0,P00488,P04114,C9JVG0
GO:CC	extracellular matrix	GO:0031012	P03950,P08253,P80108,P21741,H0YJW9,P07602,G3V3A0,P00488
GO:CC	external encapsulating structure	GO:0030312	P03950,P08253,P80108,P21741,H0YJW9,P07602,G3V3A0,P00488
GO:CC	secretory granule	GO:0030141	P98066,P13473,P01024,P01344,P07602,P62937,G3V3A0,P00488,C9JVG0
GO:CC	vesicle	GO:0031982	P03950,P98066,P80108,P13473,P01024,P01344,P07602,P01031,P62937,G3V3A0,Q9UHG3,P00488,P04114,C9JVG0
GO:CC	collagen-containing extracellular matrix	GO:0062023	P03950,P08253,P21741,H0YJW9,P07602,G3V3A0,P00488
GO:CC	secretory vesicle	GO:0099503	P98066,P13473,P01024,P01344,P07602,P62937,G3V3A0,P00488,C9JVG0
GO:CC	secretory granule lumen	GO:0034774	P01024,P01344,P62937,G3V3A0,P00488,C9JVG0
GO:CC	cytoplasmic vesicle lumen	GO:0060205	P01024,P01344,P62937,G3V3A0,P00488,C9JVG0
GO:CC	vacuolar lumen	GO:0005775	P13473,P01024,P07602,G3V3A0,P04114
GO:CC	cytoplasmic vesicle	GO:0031410	P03950,P98066,P13473,P01024,P01344,P07602,P62937,G3V3A0,P00488,P04114,C9JVG0
GO:CC	intracellular vesicle	GO:0097708	P03950,P98066,P13473,P01024,P01344,P07602,P62937,G3V3A0,P00488,P04114,C9JVG0
GO:CC	extracellular exosome	GO:0070062	P80108,P13473,P01024,P07602,P01031,P62937,G3V3A0,Q9UHG3,P04114,C9JVG0
GO:CC	extracellular vesicle	GO:1903561	P80108,P13473,P01024,P07602,P01031,P62937,G3V3A0,Q9UHG3,P04114,C9JVG0
GO:CC	extracellular membrane-bounded organelle	GO:0065010	P80108,P13473,P01024,P07602,P01031,P62937,G3V3A0,Q9UHG3,P04114,C9JVG0
GO:CC	extracellular organelle	GO:0043230	P80108,P13473,P01024,P07602,P01031,P62937,G3V3A0,Q9UHG3,P04114,C9JVG0
GO:CC	lysosome	GO:0005764	P80108,P13473,P01024,P07602,G3V3A0,Q9UHG3,P04114
GO:CC	lytic vacuole	GO:0000323	P80108,P13473,P01024,P07602,G3V3A0,Q9UHG3,P04114
GO:CC	vacuole	GO:0005773	P80108,P13473,P01024,P07602,G3V3A0,Q9UHG3,P04114
GO:CC	blood microparticle	GO:0072562	P01024,G3V3A0,P00488,C9JVG0
GO:CC	primary lysosome	GO:0005766	P13473,P01024,P07602,G3V3A0
GO:CC	azurophil granule	GO:0042582	P13473,P01024,P07602,G3V3A0
GO:CC	cell periphery	GO:0071944	P03950,P08253,P80108,P21741,P13473,P01024,H0YJW9,P07602,P01031,G3V3A0,Q9UHG3,P00488,P04114,C9JVG0
GO:CC	platelet alpha granule lumen	GO:0031093	P01344,G3V3A0,P00488
GO:CC	platelet alpha granule	GO:0031091	P01344,G3V3A0,P00488
GO:CC	lysosomal lumen	GO:0043202	P13473,P07602,P04114
GO:CC	triglyceride-rich plasma lipoprotein particle	GO:0034385	Q9UHG3,P04114
GO:CC	very-low-density lipoprotein particle	GO:0034361	Q9UHG3,P04114
KEGG	Complement and coagulation cascades	KEGG:04610	P01024,P01031,P00488
REAC	Platelet degranulation	REAC:R-HSA-114608	P13473,P01344,P07602,P62937,G3V3A0,P00488,C9JVG0
REAC	Response to elevated platelet cytosolic Ca2+	REAC:R-HSA-76005	P13473,P01344,P07602,P62937,G3V3A0,P00488,C9JVG0
REAC	Platelet activation, signaling and aggregation	REAC:R-HSA-76002	P13473,P01344,P07602,P62937,G3V3A0,P00488,C9JVG0
REAC	Regulation of Insulin-like Growth Factor (IGF) transport and uptake by Insulin-like Growth Factor Binding Proteins (IGFBPs)	REAC:R-HSA-381426	P08253,P01024,P01344,P04114,C9JVG0
REAC	Hemostasis	REAC:R-HSA-109582	P13473,P01344,P07602,P62937,G3V3A0,P00488,P04114,C9JVG0
REAC	Neutrophil degranulation	REAC:R-HSA-6798695	P98066,P13473,P01024,P07602,P62937,G3V3A0
REAC	Activation of C3 and C5	REAC:R-HSA-174577	P01024,P01031
REAC	Innate Immune System	REAC:R-HSA-168249	P98066,P13473,P01024,P07602,P01031,P62937,G3V3A0,P04114
REAC	Immune System	REAC:R-HSA-168256	P08253,P98066,P13473,P01024,P07602,P01031,P62937,G3V3A0,P00488,P04114
WP	Acquired partial lipodystrophy / Barraquer-Simons syndrome	WP:WP5104	P01024,P01031
WP	Cells and molecules involved in local acute inflammatory response	WP:WP4493	P01024,P01031
WP	Complement system	WP:WP2806	P01024,P01031,P00488
