# Supplementary material for: Proteomics profiling reveals lipid metabolism abnormalities during oogenesis in unexplained recurrent pregnancy loss
Source: Front Immunol. 2024 Aug 8;15:1397633. doi: 10.3389/fimmu.2024.1397633 (PMC11339622; doi:10.3389/fimmu.2024.1397633)
Supplement: Supplementary Table 4 — Disease classes annotation from ToppGene. [file Table_4.xlsx]

## Sheet: Sheet1
Category	ID	Name	Hit in Query List
Disease	C0027051	Myocardial Infarction	MDK,GPLD1,PPIA,SERPINA3,C3,LAMP2,F13A1,APOB,C5,MMP2,IGF2,TNFAIP6,ANG
Disease	C0007222	Cardiovascular Diseases	PPIA,SERPINA3,C3,F13A1,APOB,MMP2,IGF2,PCYOX1,TNFAIP6,ANG
Disease	C0155626	Acute myocardial infarction	PPIA,SERPINA3,C3,F13A1,APOB,MMP2,IGF2,TNFAIP6
Disease	C0010054	Coronary Arteriosclerosis	GPLD1,PPIA,C3,LAMP2,F13A1,APOB,C5,MMP2,IGF2
Disease	C0242383	Age related macular degeneration	TF,C3,LAMP2,APOB,C5,MMP2,ANG
Disease	C1956346	Coronary Artery Disease	PPIA,SERPINA3,C3,LAMP2,F13A1,APOB,MMP2,IGF2,TNFAIP6
Disease	C0948008	Ischemic stroke	MDK,PPIA,SERPINA3,LAMP2,F13A1,APOB,C5,MMP2
Disease	C0149721	Left Ventricular Hypertrophy	PPIA,LAMP2,APOB,MMP2,IGF2
Disease	C0162871	Aortic Aneurysm, Abdominal	MDK,PPIA,SERPINA3,C3,MMP2,TNFAIP6
Disease	C0015934	Fetal Growth Retardation	SERPINA3,APOB,C5,MMP2,IGF2,ANG
Disease	C0003864	Arthritis	MDK,C3,APOB,C5,MMP2,TNFAIP6,ANG
Disease	C0003850	Arteriosclerosis	MDK,PPIA,SERPINA3,C3,F13A1,APOB,MMP2,IGF2,TNFAIP6
Disease	C0004153	Atherosclerosis	MDK,PPIA,SERPINA3,C3,F13A1,APOB,MMP2,IGF2,TNFAIP6
Disease	C1260959	Drusen	APOB,C5,ANG
Disease	C0524851	Neurodegenerative Disorders	MDK,PPIA,TF,SERPINA3,C5,MMP2,IGF2,ANG
Disease	C0042373	Vascular Diseases	PPIA,SERPINA3,LAMP2,APOB,MMP2,ANG
Disease	C0030524	Paratuberculosis	TF,C3
Disease	C0002736	Amyotrophic Lateral Sclerosis	PPIA,SERPINA3,C3,APOB,IGF2,ANG,PSAP
Disease	C0852036	Pregnancy associated hypertension	PPIA,SERPINA3,MMP2,IGF2
Disease	C4551835	Intralobar nephroblastomatosis	MMP2,IGF2
Disease	C0011881	Diabetic Nephropathy	PPIA,C3,LAMP2,C5,MMP2,IGF2,ANG
Disease	C0001339	Acute pancreatitis	MDK,PPIA,APOB,MMP2,TNFAIP6
Disease	C3463897	HYDATIDIFORM MOLE, RECURRENT, 1	APOB,MMP2,IGF2
Disease	C3714948	PACHYONYCHIA CONGENITA 3	MDK,MMP2,IGF2,ANG
Disease	C0015530	Hereditary Factor XIII Deficiency	F13A1,MMP2
Disease	C0007820	Cerebrovascular Disorders	SERPINA3,F13A1,APOB,MMP2
Disease	C0024143	Lupus Nephritis	MDK,SERPINA3,C3,C5,MMP2
Disease	C3658248	Hypertriglyceridemic Waist	C3,APOB
Disease	C0750927	Apraxia, Developmental Verbal	SERPINA3,APOB,MMP2
Disease	C0036690	Septicemia	MDK,PPIA,F13A1,APOB,C5,MMP2,PSAP
Disease	C0752347	Lewy Body Disease	TF,SERPINA3,LAMP2,IGF2
Disease	C0206698	Cholangiocarcinoma	MDK,PPIA,TF,APOB,MMP2,IGF2
Disease	C0042384	Vasculitis	SERPINA3,LAMP2,C5,MMP2
Disease	C2717865	Anti-Neutrophil Cytoplasmic Antibody-Associated Vasculitis	SERPINA3,LAMP2,C5
Disease	C0007140	Carcinosarcoma	MMP2,IGF2,ANG
Disease	C0243026	Sepsis	MDK,PPIA,F13A1,APOB,C5,MMP2,PSAP
Disease	C0856738	Triple vessel disease	APOB,MMP2
Disease	C0153633	Malignant neoplasm of brain	PPIA,TF,MMP2,ANG
Disease	C0338656	Impaired cognition	SERPINA3,C3,LAMP2,APOB,C5,MMP2,IGF2
Disease	C0375381	Urethral intrinsic sphincter deficiency	SERPINA3,MMP2
Disease	C1704417	Hyperlipoproteinemia Type IIb	C3,APOB
Disease	C0220668	Congenital contractural arachnodactyly	PPIA,TF,SERPINA3,IGF2,ANG
Disease	C1704436	Peripheral Arterial Diseases	LAMP2,F13A1,APOB,MMP2
Disease	C0020538	Hypertensive disease	MDK,PPIA,SERPINA3,C3,APOB,C5,MMP2,IGF2
Disease	C0282577	Congenital Disorders of Glycosylation	TF,LAMP2,APOB
Disease	C0494165	Secondary malignant neoplasm of liver	MDK,GPLD1,SERPINA3,C5,MMP2,IGF2
Disease	C0010068	Coronary heart disease	PPIA,C3,LAMP2,F13A1,APOB,MMP2,IGF2
Disease	C1863051	ALZHEIMER DISEASE 2	SERPINA3,APOB
Disease	C0151744	Myocardial Ischemia	GPLD1,C3,APOB,C5,IGF2
Disease	C0006118	Brain Neoplasms	MDK,PPIA,TF,MMP2,IGF2,ANG
Disease	C0003257	Antibody Deficiency Syndrome	C3,C5
Disease	C3854222	Human immunodeficiency virus (HIV) II infection category B1	PPIA,C3,F13A1,APOB,MMP2,IGF2
Disease	C0035309	Retinal Diseases	C3,LAMP2,APOB,MMP2,IGF2
Disease	C0004623	Bacterial Infections	PPIA,SERPINA3,C3,LAMP2,C5
Disease	C0025286	Meningioma	MDK,F13A1,MMP2,IGF2,ANG
Disease	C0740391	Middle Cerebral Artery Occlusion	MDK,C3,MMP2,IGF2,ANG
Disease	C1561643	Chronic Kidney Diseases	MDK,SERPINA3,C3,APOB,MMP2,ANG
Disease	C0011884	Diabetic Retinopathy	SERPINA3,C3,APOB,MMP2,ANG
Disease	C0038454	Cerebrovascular accident	PPIA,SERPINA3,C3,F13A1,APOB,MMP2,ANG
Disease	C0015934	Fetal Growth Retardation	MMP2,IGF2
Disease	C0007282	Carotid Stenosis	PPIA,APOB,MMP2
Disease	C0020217	Hydatidiform Mole	APOB,MMP2,IGF2
Disease	C0031099	Periodontitis	PPIA,C3,APOB,C5,MMP2
Disease	C0349604	Intracranial Meningioma	MMP2,IGF2
Disease	C1527390	Neoplasms, Intracranial	MDK,MMP2,IGF2
Disease	C0948242	Nuchal bleb, familial	C3,APOB
Disease	C0021051	Immunologic Deficiency Syndromes	C3,C5
Disease	C0007785	Cerebral Infarction	PPIA,APOB,MMP2,TNFAIP6,ANG
Disease	C0269102	Endometrioma	PPIA,MMP2,IGF2
Disease	C0024408	Machado-Joseph Disease	SERPINA3,LAMP2,MMP2
Disease	C0001430	Adenoma	MDK,TF,C3,APOB,MMP2,IGF2
Disease	C0280100	Solid Neoplasm	MDK,PPIA,TF,MMP2,IGF2,ANG
Disease	C0339573	Glaucoma, Primary Open Angle	SERPINA3,C3,MMP2,IGF2
